# Supplementary material for: High quality genome assembly of the anhydrobiotic midge provides insights on a single chromosome-based emergence of extreme desiccation tolerance
Source: NAR Genom Bioinform. 2022 Apr 5;4(2):lqac029. doi: 10.1093/nargab/lqac029 (PMC8982440; doi:10.1093/nargab/lqac029)
Supplement: lqac029_Supplemental_Files [file lqac029_supplemental_files.zip]

Archive with 2 entries (2 files):
- Additional_Datasets_final.xlsx
- NAR_SI_final.pdf
