# Supplementary material for: High quality genome assembly of the anhydrobiotic midge provides insights on a single chromosome-based emergence of extreme desiccation tolerance
Source: NAR Genom Bioinform. 2022 Apr 5;4(2):lqac029. doi: 10.1093/nargab/lqac029 (PMC8982440; doi:10.1093/nargab/lqac029)
Supplement: lqac029_Supplemental_Files [file lqac029_supplemental_files.zip › Additional_Datasets_final.xlsx]

## Sheet: Additional Data S1
	HGAP4	DBG2OLC	Platanus+PBJelly	Meta-assembly	Meta-assembly, scaffolded
Number of sequences	401	989	83195	581	451
Number of sequences ≥ 10 kbp	324	984	1103	390	281
Genome size, Mb	133.2	101.5	120.2	120.2	120.4
N50, bp	2276022	182666	185080	658565	968491
N's per 100 kbp	0	0	5.88	1584.39	1677.24
BUSCO (Diptera) v4.0.6	С: 81.4%;	C: 87.4%;	C: 96.0%;	C: 95.9%;	C: 96.0%;
	D: 4.5%;	D: 1.8%;	D: 1.2%;	D: 1.1%;	D: 1.1%;
	M: 12.5%	M: 9.6%	M: 3.2%	M: 3.4%	M: 3.3%

## Sheet: Additional Data S2
	C1_number_of_reads	C1_fraction_of_total_number_of_reads	C1_fraction_of_number_of_aligned_reads	C2_number_of _reads	C2_fraction_of_total_number_of_reads	C2_fraction_of_number_of_aligned_reads
Sequenced Read Pairs	28918658			26302659
Normal Paired	26809783	0.9271		24622453	0.9361
Chimeric Paired	194	0		240	0
Chimeric Ambiguous	975	0		944	0
Unmapped	2107706	0.0729		1679022	0.0638
Ligation Motif Present	3617194	0.1251		0	0
Alignable (Normal+Chimeric Paired)	26809977	0.9271		24622693	0.9361
Unique Reads	26340990	0.9109		23920454	0.9094
PCR Duplicates	451862	0.0156		685641	0.0261
Optical Duplicates	17125	0.0006		16598	0.0006
Intra-fragment Reads	2063415	0.0714	0.0783	4359915	0.1658	0.1823
Below MAPQ Threshold	4126239	0.1427	0.1566	3634300	0.1382	0.1519
Hi-C Contacts	20151336	0.6968	0.765	15926239	0.6055	0.6658
Ligation Motif Present	2112282	0.073	0.0802	1167906	0.0444	0.0488
Inter-chromosomal	9012882	0.3117	0.3422	7320927	0.2783	0.3061
Intra-chromosomal	11138454	0.3852	0.4229	8605312	0.3272	0.3597
Short Range (<20Kb)	6420986	0.222	0.2438	5185290	0.1971	0.2168
Long Range (>20Kb)	4717422	0.1631	0.1791	3419979	0.13	0.143

## Sheet: Additional Data S3
	C1	C2
Library Complexity Estimate	785375746	433287673
3' Bias (Long Range)	80% - 20%	78% - 22%
Pair Type %(L-I-O-R)	25% - 25% - 25% - 25%	25% - 25% - 25% - 25%

## Sheet: Additional Data S4
	Scaffold	Left position	Right position	Length	Number of copies	Average coverage	Predicted length
b-1	HiC_scaffold_230	6	973	967	7	911.2	32635.4
c-1	HiC_scaffold_386	0	1619	1619	12	942	56486.6
c-2	HiC_scaffold_386	16170	16461	291	2	35.8	385.7
a-1	HiC_scaffold_5	24465	27709	3244	20	2273.9	273202
a-2	HiC_scaffold_5	38346	38757	411	3	249.5	3797.3
a-3	HiC_scaffold_5	42323	42466	143	1	0.9	4.8
a-4	HiC_scaffold_5	53021	53383	362	3	79.8	1069.9
a-5	HiC_scaffold_5	56180	56225	45	1	8.5	14.2
1-1	chr_1	18052825	18058408	5583	35	4429.1	915846
1-2	chr_1	25018847	25019296	449	4	12.4	205.4
1-3	chr_1	25783687	25785496	1809	11	1303.9	87363.9
1-4	chr_1	31739630	31746924	7294	47	3393	916603
1-5	chr_1	32394401	32394440	39	1	0	0
1-6	chr_1	32401060	32401781	721	6	105.9	2828.3
1-7	chr_1	35882135	35885391	3256	18	1310.5	158038
1-8	chr_1	35895612	35895714	102	1	17.5	66.2
1-9	chr_1	36581233	36585757	4524	27	6017.6	1.00828e+06
1-10	chr_1	36589723	36591178	1455	9	9503.8	512149
1-11	chr_1	36597727	36620193	22466	150	2100.3	1.74763e+06
2-1	chr_2	859294	860142	848	6	1444.5	45367.6
2-2	chr_2	863547	865613	2066	13	3136.6	240009
3-1	chr_3	2184155	2184217	62	1	14.6	33.5
3-2	chr_3	2944701	2946432	1731	11	1423.4	91253.1
3-3	chr_3	30445539	30445653	114	2	93.8	396.2
3-4	chr_3	30572233	30579134	6901	38	3542.4	905405
4-1	chr_4	313313	316654	3341	21	585.1	72401.2
4-2	chr_4	4112767	4114547	1780	7	1519.1	100149
4-3	chr_4	10056082	10059543	3461	21	139.2	17847.6

## Sheet: Additional Data S5
chr_1	25180	25235	Merged-chr_1-25209-5	1	-	25180	25235	255,0,0
chr_1	30745	30796	Merged-chr_1-30771-1	1	-	30745	30796	255,0,0
chr_1	49200	49251	Merged-chr_1-49226-3	1	+	49200	49251	255,0,0
chr_1	55423	55474	Merged-chr_1-55449-1	1	-	55423	55474	255,0,0
chr_1	60153	60204	Merged-chr_1-60179-5	1	+	60153	60204	255,0,0
chr_1	62658	62709	Merged-chr_1-62684-1	1	-	62658	62709	255,0,0
chr_1	83623	83674	Merged-chr_1-83649-1	1	+	83623	83674	255,0,0
chr_1	86781	86832	Merged-chr_1-86807-1	1	-	86781	86832	255,0,0
chr_1	95156	95207	Merged-chr_1-95182-1	1	-	95156	95207	255,0,0
chr_1	100130	100203	Merged-chr_1-100170-6	1	+	100130	100203	255,0,0
chr_1	100226	100277	Merged-chr_1-100252-1	1	+	100226	100277	255,0,0
chr_1	101921	101972	Merged-chr_1-101947-7	1	+	101921	101972	255,0,0
chr_1	102577	102628	Merged-chr_1-102603-1	1	-	102577	102628	255,0,0
chr_1	109812	109863	Merged-chr_1-109838-1	1	-	109812	109863	255,0,0
chr_1	112127	112178	Merged-chr_1-112153-1	1	+	112127	112178	255,0,0
chr_1	116001	116090	Merged-chr_1-116053-4	1	+	116001	116090	255,0,0
chr_1	122386	122437	Merged-chr_1-122412-1	1	-	122386	122437	255,0,0
chr_1	122488	122539	Merged-chr_1-122514-4	1	+	122488	122539	255,0,0
chr_1	125384	125435	Merged-chr_1-125410-1	1	-	125384	125435	255,0,0
chr_1	129784	129835	Merged-chr_1-129810-1	1	-	129784	129835	255,0,0
chr_1	130831	130882	Merged-chr_1-130857-5	1	+	130831	130882	255,0,0
chr_1	137015	137066	Merged-chr_1-137041-7	1	-	137015	137066	255,0,0
chr_1	162122	162173	Merged-chr_1-162148-1	1	-	162122	162173	255,0,0
chr_1	199631	199682	Merged-chr_1-199657-1	1	-	199631	199682	255,0,0
chr_1	207494	207545	Merged-chr_1-207520-3	1	-	207494	207545	255,0,0
chr_1	211558	211609	Merged-chr_1-211584-4	1	+	211558	211609	255,0,0
chr_1	227585	227636	Merged-chr_1-227611-1	1	-	227585	227636	255,0,0
chr_1	233699	233750	Merged-chr_1-233725-1	1	+	233699	233750	255,0,0
chr_1	249244	249295	Merged-chr_1-249270-1	1	+	249244	249295	255,0,0
chr_1	252474	252525	Merged-chr_1-252500-7	1	-	252474	252525	255,0,0
chr_1	256781	256832	Merged-chr_1-256807-1	1	+	256781	256832	255,0,0
chr_1	260247	260298	Merged-chr_1-260273-4	1	-	260247	260298	255,0,0
chr_1	279451	279502	Merged-chr_1-279477-1	1	-	279451	279502	255,0,0
chr_1	292791	292842	Merged-chr_1-292817-2	1	+	292791	292842	255,0,0
chr_1	308400	308451	Merged-chr_1-308426-3	1	+	308400	308451	255,0,0
chr_1	314056	314107	Merged-chr_1-314082-5	1	+	314056	314107	255,0,0
chr_1	314068	314119	Merged-chr_1-314094-1	1	-	314068	314119	255,0,0
chr_1	319868	319919	Merged-chr_1-319894-1	1	+	319868	319919	255,0,0
chr_1	321696	321747	Merged-chr_1-321722-4	1	+	321696	321747	255,0,0
chr_1	324375	324426	Merged-chr_1-324401-1	1	-	324375	324426	255,0,0
chr_1	325553	325604	Merged-chr_1-325579-3	1	+	325553	325604	255,0,0
chr_1	329316	329367	Merged-chr_1-329342-2	1	+	329316	329367	255,0,0
chr_1	332851	332902	Merged-chr_1-332877-4	1	+	332851	332902	255,0,0
chr_1	342348	342399	Merged-chr_1-342374-1	1	+	342348	342399	255,0,0
chr_1	345315	345412	Merged-chr_1-345364-3	1	-	345315	345412	255,0,0
chr_1	352115	352187	Merged-chr_1-352155-3	1	+	352115	352187	255,0,0
chr_1	352199	352250	Merged-chr_1-352225-1	1	+	352199	352250	255,0,0
chr_1	352422	352473	Merged-chr_1-352448-1	1	+	352422	352473	255,0,0
chr_1	354231	354282	Merged-chr_1-354257-1	1	-	354231	354282	255,0,0
chr_1	355073	355124	Merged-chr_1-355099-4	1	-	355073	355124	255,0,0
chr_1	359348	359399	Merged-chr_1-359374-2	1	-	359348	359399	255,0,0
chr_1	360053	360104	Merged-chr_1-360079-1	1	+	360053	360104	255,0,0
chr_1	370630	370681	Merged-chr_1-370656-4	1	+	370630	370681	255,0,0
chr_1	376435	376486	Merged-chr_1-376461-1	1	-	376435	376486	255,0,0
chr_1	377548	377599	Merged-chr_1-377574-4	1	-	377548	377599	255,0,0
chr_1	377998	378049	Merged-chr_1-378024-1	1	+	377998	378049	255,0,0
chr_1	388126	388182	Merged-chr_1-388156-7	1	-	388126	388182	255,0,0
chr_1	388866	388917	Merged-chr_1-388892-2	1	+	388866	388917	255,0,0
chr_1	405294	405345	Merged-chr_1-405320-6	1	+	405294	405345	255,0,0
chr_1	408920	408975	Merged-chr_1-408948-4	1	+	408920	408975	255,0,0
chr_1	410827	410878	Merged-chr_1-410853-2	1	+	410827	410878	255,0,0
chr_1	414479	414532	Merged-chr_1-414506-2	1	+	414479	414532	255,0,0
chr_1	414739	414791	Merged-chr_1-414765-2	1	-	414739	414791	255,0,0
chr_1	416764	416815	Merged-chr_1-416790-2	1	+	416764	416815	255,0,0
chr_1	419237	419288	Merged-chr_1-419263-4	1	+	419237	419288	255,0,0
chr_1	421920	421971	Merged-chr_1-421946-4	1	+	421920	421971	255,0,0
chr_1	425534	425585	Merged-chr_1-425560-3	1	+	425534	425585	255,0,0
chr_1	427456	427507	Merged-chr_1-427482-4	1	+	427456	427507	255,0,0
chr_1	432534	432585	Merged-chr_1-432560-2	1	+	432534	432585	255,0,0
chr_1	436788	436839	Merged-chr_1-436814-5	1	-	436788	436839	255,0,0
chr_1	442291	442342	Merged-chr_1-442317-4	1	-	442291	442342	255,0,0
chr_1	445602	445653	Merged-chr_1-445628-5	1	-	445602	445653	255,0,0
chr_1	448369	448420	Merged-chr_1-448395-5	1	-	448369	448420	255,0,0
chr_1	458710	458762	Merged-chr_1-458736-3	1	+	458710	458762	255,0,0
chr_1	461106	461157	Merged-chr_1-461132-1	1	-	461106	461157	255,0,0
chr_1	491398	491449	Merged-chr_1-491424-1	1	-	491398	491449	255,0,0
chr_1	492427	492478	Merged-chr_1-492453-1	1	+	492427	492478	255,0,0
chr_1	496404	496455	Merged-chr_1-496430-6	1	-	496404	496455	255,0,0
chr_1	503155	503206	Merged-chr_1-503181-2	1	+	503155	503206	255,0,0
chr_1	503252	503303	Merged-chr_1-503278-1	1	+	503252	503303	255,0,0
chr_1	507366	507417	Merged-chr_1-507392-1	1	+	507366	507417	255,0,0
chr_1	510917	510968	Merged-chr_1-510943-7	1	-	510917	510968	255,0,0
chr_1	518780	518831	Merged-chr_1-518806-1	1	-	518780	518831	255,0,0
chr_1	523475	523526	Merged-chr_1-523501-1	1	-	523475	523526	255,0,0
chr_1	536117	536168	Merged-chr_1-536143-1	1	+	536117	536168	255,0,0
chr_1	566050	566101	Merged-chr_1-566076-2	1	-	566050	566101	255,0,0
chr_1	568771	568822	Merged-chr_1-568797-5	1	+	568771	568822	255,0,0
chr_1	613265	613316	Merged-chr_1-613291-5	1	+	613265	613316	255,0,0
chr_1	628545	628596	Merged-chr_1-628571-4	1	-	628545	628596	255,0,0
chr_1	642106	642157	Merged-chr_1-642132-1	1	-	642106	642157	255,0,0
chr_1	650236	650287	Merged-chr_1-650262-5	1	+	650236	650287	255,0,0
chr_1	651703	651754	Merged-chr_1-651729-1	1	-	651703	651754	255,0,0
chr_1	662208	662259	Merged-chr_1-662234-1	1	+	662208	662259	255,0,0
chr_1	689874	689925	Merged-chr_1-689900-1	1	-	689874	689925	255,0,0
chr_1	698968	699019	Merged-chr_1-698994-2	1	+	698968	699019	255,0,0
chr_1	732536	732587	Merged-chr_1-732562-1	1	+	732536	732587	255,0,0
chr_1	741735	741786	Merged-chr_1-741761-1	1	+	741735	741786	255,0,0
chr_1	755799	755850	Merged-chr_1-755825-1	1	-	755799	755850	255,0,0
chr_1	759329	759380	Merged-chr_1-759355-4	1	+	759329	759380	255,0,0
chr_1	763194	763245	Merged-chr_1-763220-5	1	+	763194	763245	255,0,0
chr_1	769585	769653	Merged-chr_1-769621-6	1	+	769585	769653	255,0,0
chr_1	772707	772793	Merged-chr_1-772740-5	1	-	772707	772793	255,0,0
chr_1	840236	840287	Merged-chr_1-840262-2	1	+	840236	840287	255,0,0
chr_1	848079	848130	Merged-chr_1-848105-3	1	-	848079	848130	255,0,0
chr_1	850151	850202	Merged-chr_1-850177-1	1	-	850151	850202	255,0,0
chr_1	851161	851212	Merged-chr_1-851187-1	1	+	851161	851212	255,0,0
chr_1	855983	856034	Merged-chr_1-856009-1	1	+	855983	856034	255,0,0
chr_1	863003	863054	Merged-chr_1-863029-4	1	-	863003	863054	255,0,0
chr_1	872004	872055	Merged-chr_1-872030-1	1	-	872004	872055	255,0,0
chr_1	879759	879810	Merged-chr_1-879785-5	1	-	879759	879810	255,0,0
chr_1	885785	885836	Merged-chr_1-885811-2	1	-	885785	885836	255,0,0
chr_1	886159	886210	Merged-chr_1-886185-2	1	+	886159	886210	255,0,0
chr_1	886876	886927	Merged-chr_1-886902-5	1	-	886876	886927	255,0,0
chr_1	888793	888844	Merged-chr_1-888819-5	1	+	888793	888844	255,0,0
chr_1	916961	917012	Merged-chr_1-916987-2	1	-	916961	917012	255,0,0
chr_1	918250	918301	Merged-chr_1-918276-1	1	+	918250	918301	255,0,0
chr_1	928471	928522	Merged-chr_1-928497-1	1	-	928471	928522	255,0,0
chr_1	953662	953713	Merged-chr_1-953688-5	1	+	953662	953713	255,0,0
chr_1	954685	954736	Merged-chr_1-954711-2	1	-	954685	954736	255,0,0
chr_1	972794	972851	Merged-chr_1-972822-4	1	-	972794	972851	255,0,0
chr_1	982521	982572	Merged-chr_1-982547-1	1	-	982521	982572	255,0,0
chr_1	983257	983308	Merged-chr_1-983283-5	1	-	983257	983308	255,0,0
chr_1	983567	983618	Merged-chr_1-983593-1	1	-	983567	983618	255,0,0
chr_1	987807	987863	Merged-chr_1-987835-7	1	-	987807	987863	255,0,0
chr_1	988522	988573	Merged-chr_1-988548-5	1	-	988522	988573	255,0,0
chr_1	1001338	1001391	Merged-chr_1-1001365-7	1	-	1001338	1001391	255,0,0
chr_1	1027332	1027383	Merged-chr_1-1027358-7	1	-	1027332	1027383	255,0,0
chr_1	1027524	1027575	Merged-chr_1-1027550-1	1	+	1027524	1027575	255,0,0
chr_1	1034118	1034169	Merged-chr_1-1034144-1	1	+	1034118	1034169	255,0,0
chr_1	1038621	1038672	Merged-chr_1-1038647-4	1	-	1038621	1038672	255,0,0
chr_1	1042746	1042797	Merged-chr_1-1042772-2	1	+	1042746	1042797	255,0,0
chr_1	1084131	1084182	Merged-chr_1-1084157-4	1	-	1084131	1084182	255,0,0
chr_1	1111054	1111105	Merged-chr_1-1111080-1	1	+	1111054	1111105	255,0,0
chr_1	1117215	1117266	Merged-chr_1-1117241-1	1	+	1117215	1117266	255,0,0
chr_1	1129754	1129805	Merged-chr_1-1129780-1	1	+	1129754	1129805	255,0,0
chr_1	1155761	1155812	Merged-chr_1-1155787-1	1	+	1155761	1155812	255,0,0
chr_1	1159081	1159132	Merged-chr_1-1159107-1	1	-	1159081	1159132	255,0,0
chr_1	1192044	1192095	Merged-chr_1-1192070-5	1	-	1192044	1192095	255,0,0
chr_1	1197312	1197363	Merged-chr_1-1197338-2	1	+	1197312	1197363	255,0,0
chr_1	1200158	1200209	Merged-chr_1-1200184-1	1	+	1200158	1200209	255,0,0
chr_1	1206528	1206579	Merged-chr_1-1206554-1	1	-	1206528	1206579	255,0,0
chr_1	1212512	1212574	Merged-chr_1-1212543-2	1	+	1212512	1212574	255,0,0
chr_1	1219048	1219099	Merged-chr_1-1219074-5	1	+	1219048	1219099	255,0,0
chr_1	1219792	1219843	Merged-chr_1-1219818-1	1	+	1219792	1219843	255,0,0
chr_1	1253908	1253959	Merged-chr_1-1253934-2	1	+	1253908	1253959	255,0,0
chr_1	1256172	1256223	Merged-chr_1-1256198-1	1	+	1256172	1256223	255,0,0
chr_1	1269939	1269990	Merged-chr_1-1269965-5	1	-	1269939	1269990	255,0,0
chr_1	1272098	1272168	Merged-chr_1-1272130-3	1	+	1272098	1272168	255,0,0
chr_1	1291582	1291633	Merged-chr_1-1291608-6	1	-	1291582	1291633	255,0,0
chr_1	1300769	1300820	Merged-chr_1-1300795-4	1	-	1300769	1300820	255,0,0
chr_1	1301069	1301140	Merged-chr_1-1301100-6	1	+	1301069	1301140	255,0,0
chr_1	1301729	1301780	Merged-chr_1-1301755-1	1	-	1301729	1301780	255,0,0
chr_1	1303504	1303618	Merged-chr_1-1303547-6	1	+	1303504	1303618	255,0,0
chr_1	1304000	1304051	Merged-chr_1-1304026-1	1	-	1304000	1304051	255,0,0
chr_1	1308411	1308462	Merged-chr_1-1308437-4	1	+	1308411	1308462	255,0,0
chr_1	1308516	1308567	Merged-chr_1-1308542-1	1	+	1308516	1308567	255,0,0
chr_1	1321791	1321842	Merged-chr_1-1321817-1	1	-	1321791	1321842	255,0,0
chr_1	1326508	1326559	Merged-chr_1-1326534-1	1	+	1326508	1326559	255,0,0
chr_1	1326575	1326653	Merged-chr_1-1326614-6	1	+	1326575	1326653	255,0,0
chr_1	1327190	1327241	Merged-chr_1-1327216-1	1	+	1327190	1327241	255,0,0
chr_1	1335918	1335969	Merged-chr_1-1335944-7	1	-	1335918	1335969	255,0,0
chr_1	1337878	1337931	Merged-chr_1-1337905-4	1	-	1337878	1337931	255,0,0
chr_1	1338171	1338241	Merged-chr_1-1338206-2	1	+	1338171	1338241	255,0,0
chr_1	1382676	1382727	Merged-chr_1-1382702-1	1	-	1382676	1382727	255,0,0
chr_1	1386252	1386303	Merged-chr_1-1386278-5	1	+	1386252	1386303	255,0,0
chr_1	1387230	1387281	Merged-chr_1-1387256-1	1	-	1387230	1387281	255,0,0
chr_1	1412861	1412912	Merged-chr_1-1412887-3	1	-	1412861	1412912	255,0,0
chr_1	1423763	1423814	Merged-chr_1-1423789-5	1	-	1423763	1423814	255,0,0
chr_1	1436689	1436746	Merged-chr_1-1436718-3	1	-	1436689	1436746	255,0,0
chr_1	1437254	1437305	Merged-chr_1-1437280-3	1	+	1437254	1437305	255,0,0
chr_1	1438525	1438576	Merged-chr_1-1438551-1	1	-	1438525	1438576	255,0,0
chr_1	1439253	1439364	Merged-chr_1-1439293-6	1	-	1439253	1439364	255,0,0
chr_1	1439431	1439484	Merged-chr_1-1439458-7	1	+	1439431	1439484	255,0,0
chr_1	1439484	1439535	Merged-chr_1-1439510-1	1	-	1439484	1439535	255,0,0
chr_1	1440526	1440577	Merged-chr_1-1440552-7	1	+	1440526	1440577	255,0,0
chr_1	1441060	1441111	Merged-chr_1-1441086-2	1	-	1441060	1441111	255,0,0
chr_1	1441973	1442024	Merged-chr_1-1441999-5	1	-	1441973	1442024	255,0,0
chr_1	1442105	1442156	Merged-chr_1-1442131-6	1	+	1442105	1442156	255,0,0
chr_1	1446580	1446652	Merged-chr_1-1446622-5	1	-	1446580	1446652	255,0,0
chr_1	1448467	1448518	Merged-chr_1-1448493-7	1	-	1448467	1448518	255,0,0
chr_1	1450612	1450663	Merged-chr_1-1450638-5	1	+	1450612	1450663	255,0,0
chr_1	1455713	1455764	Merged-chr_1-1455739-2	1	+	1455713	1455764	255,0,0
chr_1	1456938	1456989	Merged-chr_1-1456964-5	1	+	1456938	1456989	255,0,0
chr_1	1459689	1459740	Merged-chr_1-1459715-7	1	-	1459689	1459740	255,0,0
chr_1	1461548	1461599	Merged-chr_1-1461574-5	1	-	1461548	1461599	255,0,0
chr_1	1465461	1465512	Merged-chr_1-1465487-2	1	-	1465461	1465512	255,0,0
chr_1	1467829	1467880	Merged-chr_1-1467855-1	1	+	1467829	1467880	255,0,0
chr_1	1477933	1477984	Merged-chr_1-1477959-1	1	-	1477933	1477984	255,0,0
chr_1	1483555	1483653	Merged-chr_1-1483601-7	1	+	1483555	1483653	255,0,0
chr_1	1490808	1490859	Merged-chr_1-1490834-1	1	-	1490808	1490859	255,0,0
chr_1	1493228	1493282	Merged-chr_1-1493256-6	1	-	1493228	1493282	255,0,0
chr_1	1493505	1493603	Merged-chr_1-1493551-7	1	+	1493505	1493603	255,0,0
chr_1	1498073	1498124	Merged-chr_1-1498099-1	1	-	1498073	1498124	255,0,0
chr_1	1498416	1498504	Merged-chr_1-1498467-6	1	+	1498416	1498504	255,0,0
chr_1	1507201	1507273	Merged-chr_1-1507236-3	1	-	1507201	1507273	255,0,0
chr_1	1513031	1513082	Merged-chr_1-1513057-1	1	-	1513031	1513082	255,0,0
chr_1	1513233	1513306	Merged-chr_1-1513270-2	1	-	1513233	1513306	255,0,0
chr_1	1533952	1534003	Merged-chr_1-1533978-4	1	-	1533952	1534003	255,0,0
chr_1	1550279	1550330	Merged-chr_1-1550305-1	1	-	1550279	1550330	255,0,0
chr_1	1569371	1569422	Merged-chr_1-1569397-4	1	+	1569371	1569422	255,0,0
chr_1	1570093	1570144	Merged-chr_1-1570119-5	1	+	1570093	1570144	255,0,0
chr_1	1583064	1583115	Merged-chr_1-1583090-4	1	-	1583064	1583115	255,0,0
chr_1	1585952	1586003	Merged-chr_1-1585978-4	1	-	1585952	1586003	255,0,0
chr_1	1600933	1600984	Merged-chr_1-1600959-1	1	-	1600933	1600984	255,0,0
chr_1	1620258	1620316	Merged-chr_1-1620286-5	1	-	1620258	1620316	255,0,0
chr_1	1632813	1632881	Merged-chr_1-1632847-2	1	-	1632813	1632881	255,0,0
chr_1	1633126	1633177	Merged-chr_1-1633152-7	1	+	1633126	1633177	255,0,0
chr_1	1633574	1633670	Merged-chr_1-1633616-3	1	+	1633574	1633670	255,0,0
chr_1	1636728	1636779	Merged-chr_1-1636754-1	1	+	1636728	1636779	255,0,0
chr_1	1637184	1637235	Merged-chr_1-1637210-7	1	-	1637184	1637235	255,0,0
chr_1	1637805	1637856	Merged-chr_1-1637831-2	1	+	1637805	1637856	255,0,0
chr_1	1638066	1638117	Merged-chr_1-1638092-4	1	+	1638066	1638117	255,0,0
chr_1	1640005	1640056	Merged-chr_1-1640031-7	1	-	1640005	1640056	255,0,0
chr_1	1640029	1640107	Merged-chr_1-1640059-7	1	+	1640029	1640107	255,0,0
chr_1	1640470	1640521	Merged-chr_1-1640496-1	1	+	1640470	1640521	255,0,0
chr_1	1668932	1668983	Merged-chr_1-1668958-1	1	-	1668932	1668983	255,0,0
chr_1	1670891	1670942	Merged-chr_1-1670917-1	1	+	1670891	1670942	255,0,0
chr_1	1682822	1682873	Merged-chr_1-1682848-5	1	+	1682822	1682873	255,0,0
chr_1	1683878	1683929	Merged-chr_1-1683904-1	1	+	1683878	1683929	255,0,0
chr_1	1685756	1685807	Merged-chr_1-1685782-2	1	+	1685756	1685807	255,0,0
chr_1	1726324	1726375	Merged-chr_1-1726350-5	1	+	1726324	1726375	255,0,0
chr_1	1729683	1729734	Merged-chr_1-1729709-1	1	-	1729683	1729734	255,0,0
chr_1	1735796	1735847	Merged-chr_1-1735822-1	1	+	1735796	1735847	255,0,0
chr_1	1740357	1740408	Merged-chr_1-1740383-1	1	+	1740357	1740408	255,0,0
chr_1	1767533	1767584	Merged-chr_1-1767559-4	1	+	1767533	1767584	255,0,0
chr_1	1769831	1769883	Merged-chr_1-1769857-5	1	-	1769831	1769883	255,0,0
chr_1	1771654	1771705	Merged-chr_1-1771680-1	1	-	1771654	1771705	255,0,0
chr_1	1772789	1772840	Merged-chr_1-1772815-5	1	-	1772789	1772840	255,0,0
chr_1	1774710	1774761	Merged-chr_1-1774736-5	1	-	1774710	1774761	255,0,0
chr_1	1775175	1775226	Merged-chr_1-1775201-5	1	+	1775175	1775226	255,0,0
chr_1	1799079	1799130	Merged-chr_1-1799105-2	1	+	1799079	1799130	255,0,0
chr_1	1823524	1823588	Merged-chr_1-1823553-7	1	-	1823524	1823588	255,0,0
chr_1	1823946	1824002	Merged-chr_1-1823973-4	1	+	1823946	1824002	255,0,0
chr_1	1824005	1824056	Merged-chr_1-1824031-3	1	+	1824005	1824056	255,0,0
chr_1	1827935	1827986	Merged-chr_1-1827961-1	1	+	1827935	1827986	255,0,0
chr_1	1833966	1834017	Merged-chr_1-1833992-1	1	+	1833966	1834017	255,0,0
chr_1	1847472	1847523	Merged-chr_1-1847498-1	1	-	1847472	1847523	255,0,0
chr_1	1847843	1847894	Merged-chr_1-1847869-5	1	+	1847843	1847894	255,0,0
chr_1	1852062	1852113	Merged-chr_1-1852088-7	1	-	1852062	1852113	255,0,0
chr_1	1852632	1852683	Merged-chr_1-1852658-1	1	+	1852632	1852683	255,0,0
chr_1	1852792	1852876	Merged-chr_1-1852825-5	1	+	1852792	1852876	255,0,0
chr_1	1852876	1852927	Merged-chr_1-1852902-1	1	+	1852876	1852927	255,0,0
chr_1	1853894	1853971	Merged-chr_1-1853934-7	1	-	1853894	1853971	255,0,0
chr_1	1862960	1863020	Merged-chr_1-1862991-7	1	-	1862960	1863020	255,0,0
chr_1	1871253	1871317	Merged-chr_1-1871283-3	1	-	1871253	1871317	255,0,0
chr_1	1872011	1872083	Merged-chr_1-1872052-4	1	+	1872011	1872083	255,0,0
chr_1	1874919	1874970	Merged-chr_1-1874945-3	1	+	1874919	1874970	255,0,0
chr_1	1875159	1875213	Merged-chr_1-1875186-2	1	+	1875159	1875213	255,0,0
chr_1	1879112	1879163	Merged-chr_1-1879138-6	1	-	1879112	1879163	255,0,0
chr_1	1882390	1882441	Merged-chr_1-1882416-4	1	+	1882390	1882441	255,0,0
chr_1	1882887	1882940	Merged-chr_1-1882914-7	1	+	1882887	1882940	255,0,0
chr_1	1883502	1883553	Merged-chr_1-1883528-3	1	+	1883502	1883553	255,0,0
chr_1	1885247	1885298	Merged-chr_1-1885273-1	1	-	1885247	1885298	255,0,0
chr_1	1885695	1885746	Merged-chr_1-1885721-7	1	-	1885695	1885746	255,0,0
chr_1	1887078	1887129	Merged-chr_1-1887104-2	1	-	1887078	1887129	255,0,0
chr_1	1888373	1888424	Merged-chr_1-1888399-1	1	+	1888373	1888424	255,0,0
chr_1	1893344	1893419	Merged-chr_1-1893379-7	1	+	1893344	1893419	255,0,0
chr_1	1893930	1893981	Merged-chr_1-1893956-2	1	+	1893930	1893981	255,0,0
chr_1	1896962	1897013	Merged-chr_1-1896988-7	1	-	1896962	1897013	255,0,0
chr_1	1898306	1898360	Merged-chr_1-1898333-4	1	+	1898306	1898360	255,0,0
chr_1	1902916	1902970	Merged-chr_1-1902943-5	1	-	1902916	1902970	255,0,0
chr_1	1908415	1908466	Merged-chr_1-1908441-1	1	+	1908415	1908466	255,0,0
chr_1	1908521	1908572	Merged-chr_1-1908547-1	1	+	1908521	1908572	255,0,0
chr_1	1913340	1913391	Merged-chr_1-1913366-5	1	-	1913340	1913391	255,0,0
chr_1	1916144	1916197	Merged-chr_1-1916170-3	1	+	1916144	1916197	255,0,0
chr_1	1921092	1921143	Merged-chr_1-1921118-4	1	+	1921092	1921143	255,0,0
chr_1	1931209	1931260	Merged-chr_1-1931235-1	1	-	1931209	1931260	255,0,0
chr_1	1954403	1954454	Merged-chr_1-1954429-1	1	+	1954403	1954454	255,0,0
chr_1	1964519	1964570	Merged-chr_1-1964545-3	1	+	1964519	1964570	255,0,0
chr_1	1965733	1965784	Merged-chr_1-1965759-4	1	+	1965733	1965784	255,0,0
chr_1	1998731	1998782	Merged-chr_1-1998757-1	1	-	1998731	1998782	255,0,0
chr_1	1999419	1999470	Merged-chr_1-1999445-1	1	+	1999419	1999470	255,0,0
chr_1	2005388	2005439	Merged-chr_1-2005414-1	1	-	2005388	2005439	255,0,0
chr_1	2005833	2005884	Merged-chr_1-2005859-1	1	-	2005833	2005884	255,0,0
chr_1	2011721	2011777	Merged-chr_1-2011748-5	1	+	2011721	2011777	255,0,0
chr_1	2048778	2048829	Merged-chr_1-2048804-1	1	+	2048778	2048829	255,0,0
chr_1	2057576	2057627	Merged-chr_1-2057602-1	1	+	2057576	2057627	255,0,0
chr_1	2071247	2071306	Merged-chr_1-2071277-2	1	-	2071247	2071306	255,0,0
chr_1	2071387	2071438	Merged-chr_1-2071413-1	1	-	2071387	2071438	255,0,0
chr_1	2088308	2088397	Merged-chr_1-2088349-5	1	-	2088308	2088397	255,0,0
chr_1	2093741	2093792	Merged-chr_1-2093767-1	1	+	2093741	2093792	255,0,0
chr_1	2095922	2095973	Merged-chr_1-2095948-1	1	-	2095922	2095973	255,0,0
chr_1	2128166	2128217	Merged-chr_1-2128192-2	1	-	2128166	2128217	255,0,0
chr_1	2128183	2128244	Merged-chr_1-2128213-7	1	+	2128183	2128244	255,0,0
chr_1	2130039	2130090	Merged-chr_1-2130065-4	1	-	2130039	2130090	255,0,0
chr_1	2130763	2130814	Merged-chr_1-2130789-5	1	-	2130763	2130814	255,0,0
chr_1	2131747	2131798	Merged-chr_1-2131773-4	1	-	2131747	2131798	255,0,0
chr_1	2133087	2133138	Merged-chr_1-2133113-2	1	-	2133087	2133138	255,0,0
chr_1	2179356	2179407	Merged-chr_1-2179382-5	1	+	2179356	2179407	255,0,0
chr_1	2196615	2196666	Merged-chr_1-2196641-1	1	+	2196615	2196666	255,0,0
chr_1	2201210	2201261	Merged-chr_1-2201236-1	1	-	2201210	2201261	255,0,0
chr_1	2213314	2213365	Merged-chr_1-2213340-5	1	-	2213314	2213365	255,0,0
chr_1	2213406	2213457	Merged-chr_1-2213432-1	1	+	2213406	2213457	255,0,0
chr_1	2227066	2227117	Merged-chr_1-2227092-1	1	-	2227066	2227117	255,0,0
chr_1	2238517	2238568	Merged-chr_1-2238543-1	1	+	2238517	2238568	255,0,0
chr_1	2247435	2247486	Merged-chr_1-2247461-1	1	+	2247435	2247486	255,0,0
chr_1	2250995	2251046	Merged-chr_1-2251021-5	1	-	2250995	2251046	255,0,0
chr_1	2254393	2254444	Merged-chr_1-2254419-1	1	+	2254393	2254444	255,0,0
chr_1	2266538	2266589	Merged-chr_1-2266564-1	1	-	2266538	2266589	255,0,0
chr_1	2307031	2307082	Merged-chr_1-2307057-1	1	+	2307031	2307082	255,0,0
chr_1	2349501	2349552	Merged-chr_1-2349527-2	1	+	2349501	2349552	255,0,0
chr_1	2351707	2351758	Merged-chr_1-2351733-1	1	+	2351707	2351758	255,0,0
chr_1	2361980	2362031	Merged-chr_1-2362006-1	1	-	2361980	2362031	255,0,0
chr_1	2367249	2367301	Merged-chr_1-2367275-5	1	+	2367249	2367301	255,0,0
chr_1	2367743	2367794	Merged-chr_1-2367769-1	1	+	2367743	2367794	255,0,0
chr_1	2372143	2372199	Merged-chr_1-2372172-7	1	-	2372143	2372199	255,0,0
chr_1	2372661	2372732	Merged-chr_1-2372689-7	1	-	2372661	2372732	255,0,0
chr_1	2372933	2372984	Merged-chr_1-2372959-7	1	+	2372933	2372984	255,0,0
chr_1	2378289	2378340	Merged-chr_1-2378315-5	1	-	2378289	2378340	255,0,0
chr_1	2387053	2387104	Merged-chr_1-2387079-2	1	-	2387053	2387104	255,0,0
chr_1	2412141	2412270	Merged-chr_1-2412200-7	1	+	2412141	2412270	255,0,0
chr_1	2415482	2415533	Merged-chr_1-2415508-1	1	-	2415482	2415533	255,0,0
chr_1	2416861	2416912	Merged-chr_1-2416887-2	1	-	2416861	2416912	255,0,0
chr_1	2416958	2417013	Merged-chr_1-2416986-5	1	-	2416958	2417013	255,0,0
chr_1	2418816	2418867	Merged-chr_1-2418842-1	1	-	2418816	2418867	255,0,0
chr_1	2420004	2420055	Merged-chr_1-2420030-5	1	+	2420004	2420055	255,0,0
chr_1	2423689	2423750	Merged-chr_1-2423717-5	1	+	2423689	2423750	255,0,0
chr_1	2443089	2443141	Merged-chr_1-2443115-5	1	+	2443089	2443141	255,0,0
chr_1	2454096	2454147	Merged-chr_1-2454122-1	1	+	2454096	2454147	255,0,0
chr_1	2492543	2492594	Merged-chr_1-2492569-1	1	+	2492543	2492594	255,0,0
chr_1	2493409	2493460	Merged-chr_1-2493435-1	1	-	2493409	2493460	255,0,0
chr_1	2493695	2493786	Merged-chr_1-2493741-2	1	-	2493695	2493786	255,0,0
chr_1	2495214	2495304	Merged-chr_1-2495259-2	1	-	2495214	2495304	255,0,0
chr_1	2531889	2531940	Merged-chr_1-2531915-5	1	-	2531889	2531940	255,0,0
chr_1	2533810	2533861	Merged-chr_1-2533836-5	1	+	2533810	2533861	255,0,0
chr_1	2548352	2548403	Merged-chr_1-2548378-1	1	+	2548352	2548403	255,0,0
chr_1	2566995	2567046	Merged-chr_1-2567021-1	1	-	2566995	2567046	255,0,0
chr_1	2575512	2575586	Merged-chr_1-2575552-3	1	-	2575512	2575586	255,0,0
chr_1	2587723	2587774	Merged-chr_1-2587749-1	1	-	2587723	2587774	255,0,0
chr_1	2590916	2590967	Merged-chr_1-2590942-3	1	+	2590916	2590967	255,0,0
chr_1	2610471	2610522	Merged-chr_1-2610497-1	1	-	2610471	2610522	255,0,0
chr_1	2612930	2612981	Merged-chr_1-2612956-2	1	+	2612930	2612981	255,0,0
chr_1	2613056	2613107	Merged-chr_1-2613082-3	1	+	2613056	2613107	255,0,0
chr_1	2623253	2623314	Merged-chr_1-2623285-3	1	-	2623253	2623314	255,0,0
chr_1	2633405	2633459	Merged-chr_1-2633431-7	1	-	2633405	2633459	255,0,0
chr_1	2633479	2633530	Merged-chr_1-2633505-7	1	+	2633479	2633530	255,0,0
chr_1	2634458	2634509	Merged-chr_1-2634484-1	1	+	2634458	2634509	255,0,0
chr_1	2635033	2635084	Merged-chr_1-2635059-5	1	+	2635033	2635084	255,0,0
chr_1	2637857	2637908	Merged-chr_1-2637883-2	1	-	2637857	2637908	255,0,0
chr_1	2637878	2637929	Merged-chr_1-2637904-2	1	+	2637878	2637929	255,0,0
chr_1	2639490	2639570	Merged-chr_1-2639530-2	1	+	2639490	2639570	255,0,0
chr_1	2640086	2640137	Merged-chr_1-2640112-1	1	-	2640086	2640137	255,0,0
chr_1	2640138	2640189	Merged-chr_1-2640164-7	1	+	2640138	2640189	255,0,0
chr_1	2641748	2641799	Merged-chr_1-2641774-1	1	+	2641748	2641799	255,0,0
chr_1	2644097	2644151	Merged-chr_1-2644125-7	1	-	2644097	2644151	255,0,0
chr_1	2644137	2644199	Merged-chr_1-2644171-7	1	+	2644137	2644199	255,0,0
chr_1	2667686	2667737	Merged-chr_1-2667712-2	1	-	2667686	2667737	255,0,0
chr_1	2670131	2670182	Merged-chr_1-2670157-5	1	+	2670131	2670182	255,0,0
chr_1	2671214	2671265	Merged-chr_1-2671240-1	1	-	2671214	2671265	255,0,0
chr_1	2671600	2671651	Merged-chr_1-2671626-2	1	-	2671600	2671651	255,0,0
chr_1	2671654	2671705	Merged-chr_1-2671680-1	1	-	2671654	2671705	255,0,0
chr_1	2671987	2672038	Merged-chr_1-2672013-5	1	+	2671987	2672038	255,0,0
chr_1	2675716	2675767	Merged-chr_1-2675742-5	1	+	2675716	2675767	255,0,0
chr_1	2677873	2677957	Merged-chr_1-2677921-3	1	-	2677873	2677957	255,0,0
chr_1	2677962	2678013	Merged-chr_1-2677988-1	1	-	2677962	2678013	255,0,0
chr_1	2683092	2683143	Merged-chr_1-2683118-5	1	+	2683092	2683143	255,0,0
chr_1	2687685	2687736	Merged-chr_1-2687711-5	1	+	2687685	2687736	255,0,0
chr_1	2694948	2694999	Merged-chr_1-2694974-5	1	-	2694948	2694999	255,0,0
chr_1	2696783	2696834	Merged-chr_1-2696809-5	1	+	2696783	2696834	255,0,0
chr_1	2702723	2702774	Merged-chr_1-2702749-5	1	-	2702723	2702774	255,0,0
chr_1	2706819	2706870	Merged-chr_1-2706845-1	1	+	2706819	2706870	255,0,0
chr_1	2713360	2713411	Merged-chr_1-2713386-5	1	+	2713360	2713411	255,0,0
chr_1	2713385	2713436	Merged-chr_1-2713411-1	1	-	2713385	2713436	255,0,0
chr_1	2723832	2723883	Merged-chr_1-2723858-1	1	+	2723832	2723883	255,0,0
chr_1	2747706	2747757	Merged-chr_1-2747732-1	1	+	2747706	2747757	255,0,0
chr_1	2751617	2751668	Merged-chr_1-2751643-3	1	+	2751617	2751668	255,0,0
chr_1	2753853	2753904	Merged-chr_1-2753879-5	1	+	2753853	2753904	255,0,0
chr_1	2758057	2758108	Merged-chr_1-2758083-1	1	-	2758057	2758108	255,0,0
chr_1	2770114	2770165	Merged-chr_1-2770140-1	1	-	2770114	2770165	255,0,0
chr_1	2773647	2773698	Merged-chr_1-2773673-1	1	-	2773647	2773698	255,0,0
chr_1	2773761	2773812	Merged-chr_1-2773787-2	1	-	2773761	2773812	255,0,0
chr_1	2777476	2777527	Merged-chr_1-2777502-2	1	+	2777476	2777527	255,0,0
chr_1	2783276	2783327	Merged-chr_1-2783302-7	1	-	2783276	2783327	255,0,0
chr_1	2785830	2785881	Merged-chr_1-2785856-1	1	-	2785830	2785881	255,0,0
chr_1	2790164	2790215	Merged-chr_1-2790190-7	1	-	2790164	2790215	255,0,0
chr_1	2790210	2790261	Merged-chr_1-2790236-7	1	+	2790210	2790261	255,0,0
chr_1	2792179	2792241	Merged-chr_1-2792206-7	1	+	2792179	2792241	255,0,0
chr_1	2803020	2803071	Merged-chr_1-2803046-5	1	-	2803020	2803071	255,0,0
chr_1	2804859	2804910	Merged-chr_1-2804885-2	1	-	2804859	2804910	255,0,0
chr_1	2808667	2808722	Merged-chr_1-2808694-7	1	-	2808667	2808722	255,0,0
chr_1	2814604	2814655	Merged-chr_1-2814630-4	1	-	2814604	2814655	255,0,0
chr_1	2816809	2816860	Merged-chr_1-2816835-2	1	-	2816809	2816860	255,0,0
chr_1	2818327	2818378	Merged-chr_1-2818353-5	1	-	2818327	2818378	255,0,0
chr_1	2818579	2818630	Merged-chr_1-2818605-1	1	+	2818579	2818630	255,0,0
chr_1	2818757	2818812	Merged-chr_1-2818783-5	1	+	2818757	2818812	255,0,0
chr_1	2818827	2818878	Merged-chr_1-2818853-1	1	+	2818827	2818878	255,0,0
chr_1	2824028	2824085	Merged-chr_1-2824055-5	1	-	2824028	2824085	255,0,0
chr_1	2824063	2824139	Merged-chr_1-2824110-7	1	+	2824063	2824139	255,0,0
chr_1	2826272	2826323	Merged-chr_1-2826298-2	1	-	2826272	2826323	255,0,0
chr_1	2826715	2826778	Merged-chr_1-2826748-4	1	-	2826715	2826778	255,0,0
chr_1	2826777	2826828	Merged-chr_1-2826803-7	1	+	2826777	2826828	255,0,0
chr_1	2835036	2835087	Merged-chr_1-2835062-1	1	+	2835036	2835087	255,0,0
chr_1	2836731	2836782	Merged-chr_1-2836757-1	1	-	2836731	2836782	255,0,0
chr_1	2837017	2837069	Merged-chr_1-2837043-7	1	+	2837017	2837069	255,0,0
chr_1	2841980	2842031	Merged-chr_1-2842006-1	1	-	2841980	2842031	255,0,0
chr_1	2845240	2845291	Merged-chr_1-2845266-1	1	-	2845240	2845291	255,0,0
chr_1	2846420	2846471	Merged-chr_1-2846446-1	1	+	2846420	2846471	255,0,0
chr_1	2848993	2849044	Merged-chr_1-2849019-1	1	-	2848993	2849044	255,0,0
chr_1	2856710	2856761	Merged-chr_1-2856736-5	1	+	2856710	2856761	255,0,0
chr_1	2862836	2862887	Merged-chr_1-2862862-3	1	+	2862836	2862887	255,0,0
chr_1	2869590	2869661	Merged-chr_1-2869626-2	1	-	2869590	2869661	255,0,0
chr_1	2870532	2870583	Merged-chr_1-2870558-1	1	-	2870532	2870583	255,0,0
chr_1	2892280	2892339	Merged-chr_1-2892312-5	1	+	2892280	2892339	255,0,0
chr_1	2893098	2893149	Merged-chr_1-2893124-5	1	+	2893098	2893149	255,0,0
chr_1	2909656	2909707	Merged-chr_1-2909682-7	1	-	2909656	2909707	255,0,0
chr_1	2917514	2917565	Merged-chr_1-2917540-1	1	-	2917514	2917565	255,0,0
chr_1	2917543	2917594	Merged-chr_1-2917569-1	1	+	2917543	2917594	255,0,0
chr_1	2917928	2917979	Merged-chr_1-2917954-6	1	+	2917928	2917979	255,0,0
chr_1	2918294	2918345	Merged-chr_1-2918320-1	1	+	2918294	2918345	255,0,0
chr_1	2923141	2923192	Merged-chr_1-2923167-1	1	+	2923141	2923192	255,0,0
chr_1	2925027	2925078	Merged-chr_1-2925053-5	1	-	2925027	2925078	255,0,0
chr_1	2941544	2941595	Merged-chr_1-2941570-1	1	+	2941544	2941595	255,0,0
chr_1	2952890	2952941	Merged-chr_1-2952916-1	1	-	2952890	2952941	255,0,0
chr_1	2954627	2954678	Merged-chr_1-2954653-1	1	+	2954627	2954678	255,0,0
chr_1	2956433	2956484	Merged-chr_1-2956459-1	1	+	2956433	2956484	255,0,0
chr_1	2957516	2957567	Merged-chr_1-2957542-1	1	-	2957516	2957567	255,0,0
chr_1	2957986	2958043	Merged-chr_1-2958015-2	1	+	2957986	2958043	255,0,0
chr_1	2958535	2958586	Merged-chr_1-2958561-1	1	+	2958535	2958586	255,0,0
chr_1	2963647	2963698	Merged-chr_1-2963673-7	1	+	2963647	2963698	255,0,0
chr_1	2972920	2972971	Merged-chr_1-2972946-7	1	+	2972920	2972971	255,0,0
chr_1	2985365	2985416	Merged-chr_1-2985391-1	1	-	2985365	2985416	255,0,0
chr_1	2987830	2987881	Merged-chr_1-2987856-1	1	-	2987830	2987881	255,0,0
chr_1	2992164	2992215	Merged-chr_1-2992190-1	1	+	2992164	2992215	255,0,0
chr_1	3000750	3000801	Merged-chr_1-3000776-4	1	+	3000750	3000801	255,0,0
chr_1	3010075	3010126	Merged-chr_1-3010101-1	1	-	3010075	3010126	255,0,0
chr_1	3017201	3017252	Merged-chr_1-3017227-1	1	+	3017201	3017252	255,0,0
chr_1	3025206	3025257	Merged-chr_1-3025232-1	1	-	3025206	3025257	255,0,0
chr_1	3032236	3032287	Merged-chr_1-3032262-1	1	-	3032236	3032287	255,0,0
chr_1	3041496	3041550	Merged-chr_1-3041522-5	1	-	3041496	3041550	255,0,0
chr_1	3045421	3045472	Merged-chr_1-3045447-1	1	+	3045421	3045472	255,0,0
chr_1	3052778	3052829	Merged-chr_1-3052804-7	1	-	3052778	3052829	255,0,0
chr_1	3052881	3052932	Merged-chr_1-3052907-7	1	+	3052881	3052932	255,0,0
chr_1	3060447	3060498	Merged-chr_1-3060473-6	1	-	3060447	3060498	255,0,0
chr_1	3061125	3061210	Merged-chr_1-3061168-3	1	+	3061125	3061210	255,0,0
chr_1	3063758	3063809	Merged-chr_1-3063784-4	1	+	3063758	3063809	255,0,0
chr_1	3066821	3066872	Merged-chr_1-3066847-5	1	-	3066821	3066872	255,0,0
chr_1	3067088	3067139	Merged-chr_1-3067114-3	1	+	3067088	3067139	255,0,0
chr_1	3088611	3088662	Merged-chr_1-3088637-1	1	+	3088611	3088662	255,0,0
chr_1	3112022	3112073	Merged-chr_1-3112048-2	1	-	3112022	3112073	255,0,0
chr_1	3117481	3117532	Merged-chr_1-3117507-7	1	-	3117481	3117532	255,0,0
chr_1	3118273	3118365	Merged-chr_1-3118326-6	1	+	3118273	3118365	255,0,0
chr_1	3126751	3126827	Merged-chr_1-3126782-5	1	-	3126751	3126827	255,0,0
chr_1	3126979	3127030	Merged-chr_1-3127005-5	1	+	3126979	3127030	255,0,0
chr_1	3132769	3132834	Merged-chr_1-3132803-5	1	-	3132769	3132834	255,0,0
chr_1	3132931	3132994	Merged-chr_1-3132966-5	1	+	3132931	3132994	255,0,0
chr_1	3134010	3134064	Merged-chr_1-3134037-2	1	-	3134010	3134064	255,0,0
chr_1	3134436	3134488	Merged-chr_1-3134462-5	1	+	3134436	3134488	255,0,0
chr_1	3138831	3138882	Merged-chr_1-3138857-1	1	+	3138831	3138882	255,0,0
chr_1	3143575	3143626	Merged-chr_1-3143601-1	1	-	3143575	3143626	255,0,0
chr_1	3145798	3145852	Merged-chr_1-3145824-4	1	-	3145798	3145852	255,0,0
chr_1	3146019	3146070	Merged-chr_1-3146045-1	1	-	3146019	3146070	255,0,0
chr_1	3147730	3147786	Merged-chr_1-3147759-7	1	-	3147730	3147786	255,0,0
chr_1	3148990	3149041	Merged-chr_1-3149016-5	1	+	3148990	3149041	255,0,0
chr_1	3149953	3150004	Merged-chr_1-3149979-7	1	+	3149953	3150004	255,0,0
chr_1	3150220	3150271	Merged-chr_1-3150246-1	1	+	3150220	3150271	255,0,0
chr_1	3151620	3151689	Merged-chr_1-3151651-4	1	-	3151620	3151689	255,0,0
chr_1	3151921	3151979	Merged-chr_1-3151952-4	1	-	3151921	3151979	255,0,0
chr_1	3153039	3153090	Merged-chr_1-3153065-7	1	-	3153039	3153090	255,0,0
chr_1	3153070	3153121	Merged-chr_1-3153096-6	1	+	3153070	3153121	255,0,0
chr_1	3155575	3155626	Merged-chr_1-3155601-6	1	-	3155575	3155626	255,0,0
chr_1	3155619	3155670	Merged-chr_1-3155645-7	1	+	3155619	3155670	255,0,0
chr_1	3156096	3156147	Merged-chr_1-3156122-1	1	-	3156096	3156147	255,0,0
chr_1	3156194	3156245	Merged-chr_1-3156220-1	1	-	3156194	3156245	255,0,0
chr_1	3161189	3161240	Merged-chr_1-3161215-7	1	+	3161189	3161240	255,0,0
chr_1	3164059	3164110	Merged-chr_1-3164085-7	1	+	3164059	3164110	255,0,0
chr_1	3164562	3164613	Merged-chr_1-3164588-1	1	-	3164562	3164613	255,0,0
chr_1	3170496	3170547	Merged-chr_1-3170522-1	1	+	3170496	3170547	255,0,0
chr_1	3172580	3172638	Merged-chr_1-3172609-7	1	-	3172580	3172638	255,0,0
chr_1	3172810	3172874	Merged-chr_1-3172841-6	1	+	3172810	3172874	255,0,0
chr_1	3175578	3175629	Merged-chr_1-3175604-5	1	-	3175578	3175629	255,0,0
chr_1	3180586	3180637	Merged-chr_1-3180612-1	1	+	3180586	3180637	255,0,0
chr_1	3190679	3190730	Merged-chr_1-3190705-1	1	+	3190679	3190730	255,0,0
chr_1	3192463	3192514	Merged-chr_1-3192489-4	1	-	3192463	3192514	255,0,0
chr_1	3198779	3198830	Merged-chr_1-3198805-5	1	-	3198779	3198830	255,0,0
chr_1	3199249	3199300	Merged-chr_1-3199275-1	1	+	3199249	3199300	255,0,0
chr_1	3199993	3200044	Merged-chr_1-3200019-1	1	-	3199993	3200044	255,0,0
chr_1	3210730	3210781	Merged-chr_1-3210756-4	1	-	3210730	3210781	255,0,0
chr_1	3212320	3212371	Merged-chr_1-3212346-5	1	-	3212320	3212371	255,0,0
chr_1	3232079	3232130	Merged-chr_1-3232105-5	1	+	3232079	3232130	255,0,0
chr_1	3238946	3238997	Merged-chr_1-3238972-1	1	-	3238946	3238997	255,0,0
chr_1	3255119	3255170	Merged-chr_1-3255145-1	1	+	3255119	3255170	255,0,0
chr_1	3261195	3261247	Merged-chr_1-3261221-6	1	-	3261195	3261247	255,0,0
chr_1	3261219	3261287	Merged-chr_1-3261247-6	1	+	3261219	3261287	255,0,0
chr_1	3263407	3263458	Merged-chr_1-3263433-5	1	-	3263407	3263458	255,0,0
chr_1	3264039	3264090	Merged-chr_1-3264065-3	1	+	3264039	3264090	255,0,0
chr_1	3283779	3283831	Merged-chr_1-3283805-4	1	+	3283779	3283831	255,0,0
chr_1	3292156	3292207	Merged-chr_1-3292182-1	1	-	3292156	3292207	255,0,0
chr_1	3292355	3292406	Merged-chr_1-3292381-1	1	+	3292355	3292406	255,0,0
chr_1	3294768	3294819	Merged-chr_1-3294794-3	1	+	3294768	3294819	255,0,0
chr_1	3299032	3299083	Merged-chr_1-3299058-4	1	-	3299032	3299083	255,0,0
chr_1	3300560	3300628	Merged-chr_1-3300594-2	1	-	3300560	3300628	255,0,0
chr_1	3300759	3300810	Merged-chr_1-3300785-1	1	+	3300759	3300810	255,0,0
chr_1	3300908	3300959	Merged-chr_1-3300934-1	1	+	3300908	3300959	255,0,0
chr_1	3305341	3305392	Merged-chr_1-3305367-4	1	-	3305341	3305392	255,0,0
chr_1	3308098	3308172	Merged-chr_1-3308139-7	1	-	3308098	3308172	255,0,0
chr_1	3308228	3308279	Merged-chr_1-3308254-7	1	+	3308228	3308279	255,0,0
chr_1	3316209	3316262	Merged-chr_1-3316236-7	1	-	3316209	3316262	255,0,0
chr_1	3316473	3316524	Merged-chr_1-3316499-6	1	+	3316473	3316524	255,0,0
chr_1	3317191	3317242	Merged-chr_1-3317217-1	1	+	3317191	3317242	255,0,0
chr_1	3319514	3319565	Merged-chr_1-3319540-6	1	-	3319514	3319565	255,0,0
chr_1	3319673	3319724	Merged-chr_1-3319699-1	1	+	3319673	3319724	255,0,0
chr_1	3320996	3321047	Merged-chr_1-3321022-1	1	-	3320996	3321047	255,0,0
chr_1	3321064	3321115	Merged-chr_1-3321090-1	1	+	3321064	3321115	255,0,0
chr_1	3324113	3324164	Merged-chr_1-3324139-7	1	-	3324113	3324164	255,0,0
chr_1	3326064	3326115	Merged-chr_1-3326090-7	1	+	3326064	3326115	255,0,0
chr_1	3340661	3340728	Merged-chr_1-3340693-6	1	+	3340661	3340728	255,0,0
chr_1	3342697	3342748	Merged-chr_1-3342723-1	1	-	3342697	3342748	255,0,0
chr_1	3343141	3343192	Merged-chr_1-3343167-6	1	-	3343141	3343192	255,0,0
chr_1	3344051	3344116	Merged-chr_1-3344084-2	1	+	3344051	3344116	255,0,0
chr_1	3344283	3344334	Merged-chr_1-3344309-1	1	+	3344283	3344334	255,0,0
chr_1	3346794	3346845	Merged-chr_1-3346820-1	1	+	3346794	3346845	255,0,0
chr_1	3349577	3349628	Merged-chr_1-3349603-1	1	-	3349577	3349628	255,0,0
chr_1	3355456	3355507	Merged-chr_1-3355482-2	1	-	3355456	3355507	255,0,0
chr_1	3355487	3355538	Merged-chr_1-3355513-7	1	+	3355487	3355538	255,0,0
chr_1	3356008	3356059	Merged-chr_1-3356034-4	1	+	3356008	3356059	255,0,0
chr_1	3359918	3359970	Merged-chr_1-3359944-4	1	-	3359918	3359970	255,0,0
chr_1	3360006	3360057	Merged-chr_1-3360032-3	1	-	3360006	3360057	255,0,0
chr_1	3361116	3361167	Merged-chr_1-3361142-1	1	+	3361116	3361167	255,0,0
chr_1	3361233	3361284	Merged-chr_1-3361259-1	1	+	3361233	3361284	255,0,0
chr_1	3362301	3362352	Merged-chr_1-3362327-7	1	-	3362301	3362352	255,0,0
chr_1	3362682	3362734	Merged-chr_1-3362708-7	1	+	3362682	3362734	255,0,0
chr_1	3365795	3365847	Merged-chr_1-3365821-3	1	+	3365795	3365847	255,0,0
chr_1	3371739	3371790	Merged-chr_1-3371765-7	1	-	3371739	3371790	255,0,0
chr_1	3371782	3371834	Merged-chr_1-3371808-7	1	+	3371782	3371834	255,0,0
chr_1	3374146	3374235	Merged-chr_1-3374191-2	1	-	3374146	3374235	255,0,0
chr_1	3374276	3374327	Merged-chr_1-3374302-1	1	+	3374276	3374327	255,0,0
chr_1	3376436	3376519	Merged-chr_1-3376480-7	1	-	3376436	3376519	255,0,0
chr_1	3376501	3376562	Merged-chr_1-3376534-7	1	+	3376501	3376562	255,0,0
chr_1	3379196	3379250	Merged-chr_1-3379223-5	1	-	3379196	3379250	255,0,0
chr_1	3379219	3379270	Merged-chr_1-3379245-7	1	+	3379219	3379270	255,0,0
chr_1	3385373	3385424	Merged-chr_1-3385399-1	1	-	3385373	3385424	255,0,0
chr_1	3385440	3385491	Merged-chr_1-3385466-6	1	-	3385440	3385491	255,0,0
chr_1	3385654	3385731	Merged-chr_1-3385688-6	1	+	3385654	3385731	255,0,0
chr_1	3387189	3387240	Merged-chr_1-3387215-1	1	+	3387189	3387240	255,0,0
chr_1	3388231	3388282	Merged-chr_1-3388257-3	1	+	3388231	3388282	255,0,0
chr_1	3389819	3389870	Merged-chr_1-3389845-2	1	+	3389819	3389870	255,0,0
chr_1	3391629	3391680	Merged-chr_1-3391655-6	1	+	3391629	3391680	255,0,0
chr_1	3407399	3407451	Merged-chr_1-3407425-4	1	-	3407399	3407451	255,0,0
chr_1	3407476	3407527	Merged-chr_1-3407502-1	1	-	3407476	3407527	255,0,0
chr_1	3412574	3412625	Merged-chr_1-3412600-1	1	-	3412574	3412625	255,0,0
chr_1	3417374	3417425	Merged-chr_1-3417400-1	1	+	3417374	3417425	255,0,0
chr_1	3420478	3420529	Merged-chr_1-3420504-1	1	+	3420478	3420529	255,0,0
chr_1	3431134	3431185	Merged-chr_1-3431160-3	1	-	3431134	3431185	255,0,0
chr_1	3445042	3445093	Merged-chr_1-3445068-1	1	+	3445042	3445093	255,0,0
chr_1	3446057	3446108	Merged-chr_1-3446083-1	1	+	3446057	3446108	255,0,0
chr_1	3455131	3455182	Merged-chr_1-3455157-2	1	+	3455131	3455182	255,0,0
chr_1	3455880	3455931	Merged-chr_1-3455906-5	1	+	3455880	3455931	255,0,0
chr_1	3456292	3456343	Merged-chr_1-3456318-5	1	+	3456292	3456343	255,0,0
chr_1	3474534	3474585	Merged-chr_1-3474560-1	1	+	3474534	3474585	255,0,0
chr_1	3498810	3498861	Merged-chr_1-3498836-1	1	+	3498810	3498861	255,0,0
chr_1	3512550	3512601	Merged-chr_1-3512576-1	1	+	3512550	3512601	255,0,0
chr_1	3518183	3518237	Merged-chr_1-3518211-3	1	+	3518183	3518237	255,0,0
chr_1	3533041	3533092	Merged-chr_1-3533067-1	1	-	3533041	3533092	255,0,0
chr_1	3533469	3533521	Merged-chr_1-3533495-2	1	-	3533469	3533521	255,0,0
chr_1	3559029	3559092	Merged-chr_1-3559061-4	1	-	3559029	3559092	255,0,0
chr_1	3559045	3559108	Merged-chr_1-3559073-6	1	+	3559045	3559108	255,0,0
chr_1	3560806	3560876	Merged-chr_1-3560844-7	1	-	3560806	3560876	255,0,0
chr_1	3561163	3561214	Merged-chr_1-3561189-2	1	+	3561163	3561214	255,0,0
chr_1	3561307	3561358	Merged-chr_1-3561333-4	1	-	3561307	3561358	255,0,0
chr_1	3565485	3565536	Merged-chr_1-3565511-2	1	-	3565485	3565536	255,0,0
chr_1	3565699	3565750	Merged-chr_1-3565725-5	1	+	3565699	3565750	255,0,0
chr_1	3570056	3570107	Merged-chr_1-3570082-1	1	+	3570056	3570107	255,0,0
chr_1	3570112	3570163	Merged-chr_1-3570138-6	1	+	3570112	3570163	255,0,0
chr_1	3572422	3572484	Merged-chr_1-3572453-7	1	-	3572422	3572484	255,0,0
chr_1	3572895	3572953	Merged-chr_1-3572923-6	1	+	3572895	3572953	255,0,0
chr_1	3574011	3574062	Merged-chr_1-3574037-7	1	+	3574011	3574062	255,0,0
chr_1	3585259	3585310	Merged-chr_1-3585285-7	1	+	3585259	3585310	255,0,0
chr_1	3615073	3615124	Merged-chr_1-3615099-1	1	+	3615073	3615124	255,0,0
chr_1	3634268	3634319	Merged-chr_1-3634294-1	1	-	3634268	3634319	255,0,0
chr_1	3641321	3641403	Merged-chr_1-3641363-7	1	+	3641321	3641403	255,0,0
chr_1	3649930	3649981	Merged-chr_1-3649956-1	1	-	3649930	3649981	255,0,0
chr_1	3659601	3659652	Merged-chr_1-3659627-4	1	-	3659601	3659652	255,0,0
chr_1	3661166	3661217	Merged-chr_1-3661192-1	1	-	3661166	3661217	255,0,0
chr_1	3661261	3661380	Merged-chr_1-3661326-6	1	+	3661261	3661380	255,0,0
chr_1	3664351	3664402	Merged-chr_1-3664377-1	1	-	3664351	3664402	255,0,0
chr_1	3677667	3677718	Merged-chr_1-3677693-5	1	-	3677667	3677718	255,0,0
chr_1	3685549	3685604	Merged-chr_1-3685576-4	1	+	3685549	3685604	255,0,0
chr_1	3690570	3690621	Merged-chr_1-3690596-1	1	+	3690570	3690621	255,0,0
chr_1	3697831	3697882	Merged-chr_1-3697857-1	1	-	3697831	3697882	255,0,0
chr_1	3721029	3721080	Merged-chr_1-3721055-2	1	+	3721029	3721080	255,0,0
chr_1	3739129	3739180	Merged-chr_1-3739155-1	1	+	3739129	3739180	255,0,0
chr_1	3745442	3745493	Merged-chr_1-3745468-1	1	-	3745442	3745493	255,0,0
chr_1	3752833	3752884	Merged-chr_1-3752859-1	1	-	3752833	3752884	255,0,0
chr_1	3758547	3758598	Merged-chr_1-3758573-7	1	-	3758547	3758598	255,0,0
chr_1	3770278	3770329	Merged-chr_1-3770304-5	1	+	3770278	3770329	255,0,0
chr_1	3778434	3778485	Merged-chr_1-3778460-2	1	+	3778434	3778485	255,0,0
chr_1	3785348	3785399	Merged-chr_1-3785374-1	1	-	3785348	3785399	255,0,0
chr_1	3809296	3809347	Merged-chr_1-3809322-1	1	+	3809296	3809347	255,0,0
chr_1	3811058	3811109	Merged-chr_1-3811084-1	1	-	3811058	3811109	255,0,0
chr_1	3814302	3814353	Merged-chr_1-3814328-7	1	-	3814302	3814353	255,0,0
chr_1	3814383	3814434	Merged-chr_1-3814409-7	1	+	3814383	3814434	255,0,0
chr_1	3816668	3816719	Merged-chr_1-3816694-2	1	+	3816668	3816719	255,0,0
chr_1	3818908	3818974	Merged-chr_1-3818938-6	1	-	3818908	3818974	255,0,0
chr_1	3818958	3819018	Merged-chr_1-3818991-7	1	+	3818958	3819018	255,0,0
chr_1	3828161	3828212	Merged-chr_1-3828187-1	1	-	3828161	3828212	255,0,0
chr_1	3831894	3831950	Merged-chr_1-3831922-2	1	-	3831894	3831950	255,0,0
chr_1	3833989	3834083	Merged-chr_1-3834039-3	1	+	3833989	3834083	255,0,0
chr_1	3836059	3836110	Merged-chr_1-3836085-1	1	+	3836059	3836110	255,0,0
chr_1	3839683	3839736	Merged-chr_1-3839710-5	1	+	3839683	3839736	255,0,0
chr_1	3841626	3841677	Merged-chr_1-3841652-3	1	+	3841626	3841677	255,0,0
chr_1	3841897	3841948	Merged-chr_1-3841923-1	1	-	3841897	3841948	255,0,0
chr_1	3847061	3847112	Merged-chr_1-3847087-7	1	-	3847061	3847112	255,0,0
chr_1	3853265	3853316	Merged-chr_1-3853291-4	1	+	3853265	3853316	255,0,0
chr_1	3858361	3858412	Merged-chr_1-3858387-5	1	-	3858361	3858412	255,0,0
chr_1	3858913	3858968	Merged-chr_1-3858942-4	1	+	3858913	3858968	255,0,0
chr_1	3862733	3862784	Merged-chr_1-3862759-5	1	+	3862733	3862784	255,0,0
chr_1	3865466	3865525	Merged-chr_1-3865495-5	1	+	3865466	3865525	255,0,0
chr_1	3867748	3867799	Merged-chr_1-3867774-1	1	+	3867748	3867799	255,0,0
chr_1	3868983	3869034	Merged-chr_1-3869009-1	1	+	3868983	3869034	255,0,0
chr_1	3869059	3869110	Merged-chr_1-3869085-1	1	+	3869059	3869110	255,0,0
chr_1	3870204	3870255	Merged-chr_1-3870230-3	1	+	3870204	3870255	255,0,0
chr_1	3871713	3871764	Merged-chr_1-3871739-2	1	-	3871713	3871764	255,0,0
chr_1	3874499	3874550	Merged-chr_1-3874525-7	1	+	3874499	3874550	255,0,0
chr_1	3874886	3874937	Merged-chr_1-3874912-1	1	+	3874886	3874937	255,0,0
chr_1	3905587	3905638	Merged-chr_1-3905613-1	1	+	3905587	3905638	255,0,0
chr_1	3911991	3912042	Merged-chr_1-3912017-4	1	+	3911991	3912042	255,0,0
chr_1	3914981	3915032	Merged-chr_1-3915007-5	1	+	3914981	3915032	255,0,0
chr_1	3935800	3935851	Merged-chr_1-3935826-1	1	-	3935800	3935851	255,0,0
chr_1	3937424	3937475	Merged-chr_1-3937450-1	1	+	3937424	3937475	255,0,0
chr_1	3937478	3937529	Merged-chr_1-3937504-1	1	-	3937478	3937529	255,0,0
chr_1	3947780	3947831	Merged-chr_1-3947806-6	1	-	3947780	3947831	255,0,0
chr_1	3956199	3956250	Merged-chr_1-3956225-1	1	-	3956199	3956250	255,0,0
chr_1	3958877	3958928	Merged-chr_1-3958903-4	1	-	3958877	3958928	255,0,0
chr_1	3963324	3963375	Merged-chr_1-3963350-5	1	-	3963324	3963375	255,0,0
chr_1	3965355	3965445	Merged-chr_1-3965392-7	1	+	3965355	3965445	255,0,0
chr_1	3969085	3969136	Merged-chr_1-3969111-1	1	-	3969085	3969136	255,0,0
chr_1	3970695	3970748	Merged-chr_1-3970722-7	1	+	3970695	3970748	255,0,0
chr_1	3971531	3971582	Merged-chr_1-3971557-2	1	+	3971531	3971582	255,0,0
chr_1	3981765	3981816	Merged-chr_1-3981791-1	1	-	3981765	3981816	255,0,0
chr_1	3984684	3984782	Merged-chr_1-3984733-2	1	-	3984684	3984782	255,0,0
chr_1	3984753	3984804	Merged-chr_1-3984779-1	1	+	3984753	3984804	255,0,0
chr_1	3985714	3985765	Merged-chr_1-3985740-1	1	-	3985714	3985765	255,0,0
chr_1	3996417	3996482	Merged-chr_1-3996447-6	1	-	3996417	3996482	255,0,0
chr_1	3996537	3996588	Merged-chr_1-3996563-7	1	+	3996537	3996588	255,0,0
chr_1	3997900	3997951	Merged-chr_1-3997926-1	1	-	3997900	3997951	255,0,0
chr_1	4003589	4003650	Merged-chr_1-4003621-5	1	-	4003589	4003650	255,0,0
chr_1	4004221	4004283	Merged-chr_1-4004248-6	1	+	4004221	4004283	255,0,0
chr_1	4005156	4005207	Merged-chr_1-4005182-1	1	-	4005156	4005207	255,0,0
chr_1	4005296	4005347	Merged-chr_1-4005322-6	1	+	4005296	4005347	255,0,0
chr_1	4012663	4012714	Merged-chr_1-4012689-1	1	-	4012663	4012714	255,0,0
chr_1	4014555	4014606	Merged-chr_1-4014581-1	1	+	4014555	4014606	255,0,0
chr_1	4016329	4016380	Merged-chr_1-4016355-1	1	+	4016329	4016380	255,0,0
chr_1	4016601	4016652	Merged-chr_1-4016627-2	1	+	4016601	4016652	255,0,0
chr_1	4020815	4020866	Merged-chr_1-4020841-1	1	-	4020815	4020866	255,0,0
chr_1	4022455	4022511	Merged-chr_1-4022483-5	1	-	4022455	4022511	255,0,0
chr_1	4022801	4022890	Merged-chr_1-4022846-3	1	-	4022801	4022890	255,0,0
chr_1	4025348	4025399	Merged-chr_1-4025374-1	1	-	4025348	4025399	255,0,0
chr_1	4025405	4025456	Merged-chr_1-4025431-2	1	-	4025405	4025456	255,0,0
chr_1	4026086	4026137	Merged-chr_1-4026112-1	1	+	4026086	4026137	255,0,0
chr_1	4028009	4028069	Merged-chr_1-4028037-7	1	-	4028009	4028069	255,0,0
chr_1	4030911	4030993	Merged-chr_1-4030963-7	1	-	4030911	4030993	255,0,0
chr_1	4031330	4031381	Merged-chr_1-4031356-5	1	+	4031330	4031381	255,0,0
chr_1	4037458	4037509	Merged-chr_1-4037484-1	1	-	4037458	4037509	255,0,0
chr_1	4038035	4038086	Merged-chr_1-4038061-7	1	+	4038035	4038086	255,0,0
chr_1	4038466	4038517	Merged-chr_1-4038492-7	1	+	4038466	4038517	255,0,0
chr_1	4042630	4042681	Merged-chr_1-4042656-7	1	-	4042630	4042681	255,0,0
chr_1	4044980	4045031	Merged-chr_1-4045006-1	1	-	4044980	4045031	255,0,0
chr_1	4046403	4046468	Merged-chr_1-4046438-3	1	-	4046403	4046468	255,0,0
chr_1	4047801	4047852	Merged-chr_1-4047827-5	1	-	4047801	4047852	255,0,0
chr_1	4048299	4048350	Merged-chr_1-4048325-7	1	+	4048299	4048350	255,0,0
chr_1	4048898	4048949	Merged-chr_1-4048924-7	1	+	4048898	4048949	255,0,0
chr_1	4058633	4058684	Merged-chr_1-4058659-1	1	-	4058633	4058684	255,0,0
chr_1	4071237	4071288	Merged-chr_1-4071263-1	1	-	4071237	4071288	255,0,0
chr_1	4078734	4078785	Merged-chr_1-4078760-1	1	-	4078734	4078785	255,0,0
chr_1	4083349	4083400	Merged-chr_1-4083375-1	1	-	4083349	4083400	255,0,0
chr_1	4112616	4112667	Merged-chr_1-4112642-1	1	-	4112616	4112667	255,0,0
chr_1	4119866	4119917	Merged-chr_1-4119892-1	1	-	4119866	4119917	255,0,0
chr_1	4143568	4143619	Merged-chr_1-4143594-1	1	+	4143568	4143619	255,0,0
chr_1	4150694	4150745	Merged-chr_1-4150720-1	1	-	4150694	4150745	255,0,0
chr_1	4152865	4152919	Merged-chr_1-4152892-2	1	-	4152865	4152919	255,0,0
chr_1	4160610	4160661	Merged-chr_1-4160636-7	1	-	4160610	4160661	255,0,0
chr_1	4167883	4167970	Merged-chr_1-4167939-7	1	+	4167883	4167970	255,0,0
chr_1	4171890	4171942	Merged-chr_1-4171916-7	1	+	4171890	4171942	255,0,0
chr_1	4180290	4180341	Merged-chr_1-4180316-5	1	+	4180290	4180341	255,0,0
chr_1	4182956	4183007	Merged-chr_1-4182982-4	1	+	4182956	4183007	255,0,0
chr_1	4187738	4187789	Merged-chr_1-4187764-1	1	+	4187738	4187789	255,0,0
chr_1	4197743	4197794	Merged-chr_1-4197769-1	1	-	4197743	4197794	255,0,0
chr_1	4208507	4208558	Merged-chr_1-4208533-1	1	+	4208507	4208558	255,0,0
chr_1	4226641	4226692	Merged-chr_1-4226667-5	1	+	4226641	4226692	255,0,0
chr_1	4251381	4251432	Merged-chr_1-4251407-1	1	+	4251381	4251432	255,0,0
chr_1	4258936	4258987	Merged-chr_1-4258962-1	1	+	4258936	4258987	255,0,0
chr_1	4266890	4266941	Merged-chr_1-4266916-1	1	+	4266890	4266941	255,0,0
chr_1	4267131	4267182	Merged-chr_1-4267157-1	1	+	4267131	4267182	255,0,0
chr_1	4269956	4270007	Merged-chr_1-4269982-1	1	+	4269956	4270007	255,0,0
chr_1	4280081	4280132	Merged-chr_1-4280107-1	1	+	4280081	4280132	255,0,0
chr_1	4299414	4299465	Merged-chr_1-4299440-5	1	+	4299414	4299465	255,0,0
chr_1	4309862	4309913	Merged-chr_1-4309888-5	1	+	4309862	4309913	255,0,0
chr_1	4311263	4311314	Merged-chr_1-4311289-1	1	-	4311263	4311314	255,0,0
chr_1	4311320	4311382	Merged-chr_1-4311353-6	1	-	4311320	4311382	255,0,0
chr_1	4311655	4311710	Merged-chr_1-4311681-6	1	+	4311655	4311710	255,0,0
chr_1	4312168	4312219	Merged-chr_1-4312194-3	1	-	4312168	4312219	255,0,0
chr_1	4312237	4312289	Merged-chr_1-4312263-3	1	-	4312237	4312289	255,0,0
chr_1	4312586	4312637	Merged-chr_1-4312612-1	1	+	4312586	4312637	255,0,0
chr_1	4318521	4318572	Merged-chr_1-4318547-4	1	+	4318521	4318572	255,0,0
chr_1	4321782	4321833	Merged-chr_1-4321808-1	1	-	4321782	4321833	255,0,0
chr_1	4332112	4332163	Merged-chr_1-4332138-1	1	-	4332112	4332163	255,0,0
chr_1	4332181	4332232	Merged-chr_1-4332207-1	1	-	4332181	4332232	255,0,0
chr_1	4332371	4332422	Merged-chr_1-4332397-1	1	-	4332371	4332422	255,0,0
chr_1	4342014	4342065	Merged-chr_1-4342040-4	1	-	4342014	4342065	255,0,0
chr_1	4346534	4346587	Merged-chr_1-4346560-7	1	-	4346534	4346587	255,0,0
chr_1	4348922	4348982	Merged-chr_1-4348952-6	1	+	4348922	4348982	255,0,0
chr_1	4351240	4351291	Merged-chr_1-4351266-1	1	+	4351240	4351291	255,0,0
chr_1	4352267	4352318	Merged-chr_1-4352293-1	1	+	4352267	4352318	255,0,0
chr_1	4355478	4355529	Merged-chr_1-4355504-3	1	+	4355478	4355529	255,0,0
chr_1	4371041	4371092	Merged-chr_1-4371067-1	1	+	4371041	4371092	255,0,0
chr_1	4389288	4389339	Merged-chr_1-4389314-4	1	+	4389288	4389339	255,0,0
chr_1	4399308	4399362	Merged-chr_1-4399335-5	1	+	4399308	4399362	255,0,0
chr_1	4401316	4401367	Merged-chr_1-4401342-3	1	+	4401316	4401367	255,0,0
chr_1	4409800	4409851	Merged-chr_1-4409826-1	1	+	4409800	4409851	255,0,0
chr_1	4422298	4422349	Merged-chr_1-4422324-1	1	+	4422298	4422349	255,0,0
chr_1	4426686	4426737	Merged-chr_1-4426712-5	1	-	4426686	4426737	255,0,0
chr_1	4433996	4434047	Merged-chr_1-4434022-7	1	-	4433996	4434047	255,0,0
chr_1	4434309	4434360	Merged-chr_1-4434335-7	1	+	4434309	4434360	255,0,0
chr_1	4438233	4438288	Merged-chr_1-4438260-7	1	-	4438233	4438288	255,0,0
chr_1	4441897	4441948	Merged-chr_1-4441923-7	1	-	4441897	4441948	255,0,0
chr_1	4442325	4442393	Merged-chr_1-4442359-3	1	+	4442325	4442393	255,0,0
chr_1	4446695	4446746	Merged-chr_1-4446721-1	1	+	4446695	4446746	255,0,0
chr_1	4447492	4447543	Merged-chr_1-4447518-1	1	-	4447492	4447543	255,0,0
chr_1	4457547	4457598	Merged-chr_1-4457573-1	1	+	4457547	4457598	255,0,0
chr_1	4461381	4461432	Merged-chr_1-4461407-7	1	-	4461381	4461432	255,0,0
chr_1	4461533	4461584	Merged-chr_1-4461559-7	1	+	4461533	4461584	255,0,0
chr_1	4467890	4467941	Merged-chr_1-4467916-1	1	+	4467890	4467941	255,0,0
chr_1	4471136	4471187	Merged-chr_1-4471162-1	1	-	4471136	4471187	255,0,0
chr_1	4482257	4482308	Merged-chr_1-4482283-4	1	-	4482257	4482308	255,0,0
chr_1	4483578	4483629	Merged-chr_1-4483604-6	1	-	4483578	4483629	255,0,0
chr_1	4484038	4484089	Merged-chr_1-4484064-4	1	+	4484038	4484089	255,0,0
chr_1	4489079	4489130	Merged-chr_1-4489105-1	1	+	4489079	4489130	255,0,0
chr_1	4489427	4489478	Merged-chr_1-4489453-5	1	-	4489427	4489478	255,0,0
chr_1	4491445	4491496	Merged-chr_1-4491471-2	1	-	4491445	4491496	255,0,0
chr_1	4491457	4491540	Merged-chr_1-4491501-7	1	+	4491457	4491540	255,0,0
chr_1	4511020	4511071	Merged-chr_1-4511046-1	1	-	4511020	4511071	255,0,0
chr_1	4511052	4511151	Merged-chr_1-4511086-7	1	+	4511052	4511151	255,0,0
chr_1	4512273	4512325	Merged-chr_1-4512299-7	1	+	4512273	4512325	255,0,0
chr_1	4513264	4513315	Merged-chr_1-4513290-3	1	+	4513264	4513315	255,0,0
chr_1	4513696	4513747	Merged-chr_1-4513722-1	1	+	4513696	4513747	255,0,0
chr_1	4516193	4516244	Merged-chr_1-4516219-1	1	-	4516193	4516244	255,0,0
chr_1	4533978	4534035	Merged-chr_1-4534008-7	1	-	4533978	4534035	255,0,0
chr_1	4536033	4536113	Merged-chr_1-4536066-5	1	-	4536033	4536113	255,0,0
chr_1	4537733	4537784	Merged-chr_1-4537759-7	1	-	4537733	4537784	255,0,0
chr_1	4537774	4537825	Merged-chr_1-4537800-7	1	+	4537774	4537825	255,0,0
chr_1	4538158	4538209	Merged-chr_1-4538184-1	1	+	4538158	4538209	255,0,0
chr_1	4538502	4538578	Merged-chr_1-4538545-7	1	+	4538502	4538578	255,0,0
chr_1	4542169	4542220	Merged-chr_1-4542195-5	1	+	4542169	4542220	255,0,0
chr_1	4560216	4560267	Merged-chr_1-4560242-1	1	+	4560216	4560267	255,0,0
chr_1	4566118	4566169	Merged-chr_1-4566144-1	1	+	4566118	4566169	255,0,0
chr_1	4583680	4583731	Merged-chr_1-4583706-1	1	+	4583680	4583731	255,0,0
chr_1	4596529	4596580	Merged-chr_1-4596555-5	1	+	4596529	4596580	255,0,0
chr_1	4605802	4605853	Merged-chr_1-4605828-4	1	+	4605802	4605853	255,0,0
chr_1	4613847	4613898	Merged-chr_1-4613873-1	1	-	4613847	4613898	255,0,0
chr_1	4628098	4628149	Merged-chr_1-4628124-1	1	-	4628098	4628149	255,0,0
chr_1	4649764	4649815	Merged-chr_1-4649790-6	1	-	4649764	4649815	255,0,0
chr_1	4658763	4658814	Merged-chr_1-4658789-1	1	-	4658763	4658814	255,0,0
chr_1	4663162	4663213	Merged-chr_1-4663188-4	1	-	4663162	4663213	255,0,0
chr_1	4666233	4666301	Merged-chr_1-4666267-2	1	-	4666233	4666301	255,0,0
chr_1	4667905	4667999	Merged-chr_1-4667959-7	1	-	4667905	4667999	255,0,0
chr_1	4668502	4668574	Merged-chr_1-4668535-7	1	+	4668502	4668574	255,0,0
chr_1	4668741	4668850	Merged-chr_1-4668787-6	1	-	4668741	4668850	255,0,0
chr_1	4668900	4668955	Merged-chr_1-4668927-5	1	+	4668900	4668955	255,0,0
chr_1	4670668	4670719	Merged-chr_1-4670694-4	1	-	4670668	4670719	255,0,0
chr_1	4672936	4672987	Merged-chr_1-4672962-2	1	-	4672936	4672987	255,0,0
chr_1	4673305	4673379	Merged-chr_1-4673340-4	1	+	4673305	4673379	255,0,0
chr_1	4679079	4679130	Merged-chr_1-4679105-7	1	-	4679079	4679130	255,0,0
chr_1	4679493	4679547	Merged-chr_1-4679520-7	1	+	4679493	4679547	255,0,0
chr_1	4686272	4686347	Merged-chr_1-4686313-3	1	-	4686272	4686347	255,0,0
chr_1	4696318	4696369	Merged-chr_1-4696344-4	1	-	4696318	4696369	255,0,0
chr_1	4707381	4707432	Merged-chr_1-4707407-1	1	+	4707381	4707432	255,0,0
chr_1	4715140	4715191	Merged-chr_1-4715166-3	1	-	4715140	4715191	255,0,0
chr_1	4715263	4715317	Merged-chr_1-4715290-2	1	-	4715263	4715317	255,0,0
chr_1	4718149	4718200	Merged-chr_1-4718175-1	1	-	4718149	4718200	255,0,0
chr_1	4718843	4718894	Merged-chr_1-4718869-1	1	-	4718843	4718894	255,0,0
chr_1	4744589	4744640	Merged-chr_1-4744615-1	1	+	4744589	4744640	255,0,0
chr_1	4745423	4745474	Merged-chr_1-4745449-1	1	-	4745423	4745474	255,0,0
chr_1	4748568	4748619	Merged-chr_1-4748594-1	1	+	4748568	4748619	255,0,0
chr_1	4752240	4752291	Merged-chr_1-4752266-4	1	-	4752240	4752291	255,0,0
chr_1	4754631	4754682	Merged-chr_1-4754657-5	1	-	4754631	4754682	255,0,0
chr_1	4757936	4757987	Merged-chr_1-4757962-5	1	-	4757936	4757987	255,0,0
chr_1	4780553	4780604	Merged-chr_1-4780579-7	1	+	4780553	4780604	255,0,0
chr_1	4787760	4787811	Merged-chr_1-4787786-1	1	+	4787760	4787811	255,0,0
chr_1	4797270	4797321	Merged-chr_1-4797296-1	1	+	4797270	4797321	255,0,0
chr_1	4799597	4799648	Merged-chr_1-4799623-5	1	-	4799597	4799648	255,0,0
chr_1	4820942	4820993	Merged-chr_1-4820968-1	1	-	4820942	4820993	255,0,0
chr_1	4824173	4824224	Merged-chr_1-4824199-1	1	+	4824173	4824224	255,0,0
chr_1	4827807	4827858	Merged-chr_1-4827833-1	1	+	4827807	4827858	255,0,0
chr_1	4838981	4839032	Merged-chr_1-4839007-5	1	+	4838981	4839032	255,0,0
chr_1	4846012	4846063	Merged-chr_1-4846038-4	1	+	4846012	4846063	255,0,0
chr_1	4853797	4853848	Merged-chr_1-4853823-1	1	+	4853797	4853848	255,0,0
chr_1	4865645	4865696	Merged-chr_1-4865671-2	1	-	4865645	4865696	255,0,0
chr_1	4866026	4866077	Merged-chr_1-4866052-1	1	-	4866026	4866077	255,0,0
chr_1	4866316	4866409	Merged-chr_1-4866370-7	1	-	4866316	4866409	255,0,0
chr_1	4866638	4866701	Merged-chr_1-4866670-5	1	+	4866638	4866701	255,0,0
chr_1	4877593	4877644	Merged-chr_1-4877619-1	1	+	4877593	4877644	255,0,0
chr_1	4899669	4899720	Merged-chr_1-4899695-1	1	-	4899669	4899720	255,0,0
chr_1	4924741	4924792	Merged-chr_1-4924767-1	1	+	4924741	4924792	255,0,0
chr_1	4934749	4934800	Merged-chr_1-4934775-5	1	-	4934749	4934800	255,0,0
chr_1	4963217	4963268	Merged-chr_1-4963243-1	1	+	4963217	4963268	255,0,0
chr_1	4970732	4970785	Merged-chr_1-4970758-3	1	-	4970732	4970785	255,0,0
chr_1	4972117	4972168	Merged-chr_1-4972143-3	1	-	4972117	4972168	255,0,0
chr_1	4986880	4986931	Merged-chr_1-4986906-7	1	+	4986880	4986931	255,0,0
chr_1	4997292	4997343	Merged-chr_1-4997318-1	1	-	4997292	4997343	255,0,0
chr_1	4997855	4997906	Merged-chr_1-4997881-1	1	-	4997855	4997906	255,0,0
chr_1	5003985	5004036	Merged-chr_1-5004011-6	1	-	5003985	5004036	255,0,0
chr_1	5004474	5004531	Merged-chr_1-5004502-3	1	+	5004474	5004531	255,0,0
chr_1	5005053	5005104	Merged-chr_1-5005079-6	1	+	5005053	5005104	255,0,0
chr_1	5006980	5007031	Merged-chr_1-5007006-1	1	+	5006980	5007031	255,0,0
chr_1	5013597	5013649	Merged-chr_1-5013623-7	1	-	5013597	5013649	255,0,0
chr_1	5016747	5016798	Merged-chr_1-5016773-1	1	-	5016747	5016798	255,0,0
chr_1	5018086	5018139	Merged-chr_1-5018113-3	1	-	5018086	5018139	255,0,0
chr_1	5023436	5023490	Merged-chr_1-5023464-7	1	-	5023436	5023490	255,0,0
chr_1	5024012	5024082	Merged-chr_1-5024045-6	1	+	5024012	5024082	255,0,0
chr_1	5028656	5028707	Merged-chr_1-5028682-7	1	-	5028656	5028707	255,0,0
chr_1	5030913	5030978	Merged-chr_1-5030951-7	1	-	5030913	5030978	255,0,0
chr_1	5031115	5031188	Merged-chr_1-5031153-7	1	+	5031115	5031188	255,0,0
chr_1	5038011	5038062	Merged-chr_1-5038037-5	1	-	5038011	5038062	255,0,0
chr_1	5040623	5040682	Merged-chr_1-5040654-7	1	+	5040623	5040682	255,0,0
chr_1	5043427	5043478	Merged-chr_1-5043453-7	1	-	5043427	5043478	255,0,0
chr_1	5043463	5043514	Merged-chr_1-5043489-1	1	+	5043463	5043514	255,0,0
chr_1	5047379	5047430	Merged-chr_1-5047405-3	1	-	5047379	5047430	255,0,0
chr_1	5053443	5053494	Merged-chr_1-5053469-1	1	+	5053443	5053494	255,0,0
chr_1	5054009	5054060	Merged-chr_1-5054035-3	1	+	5054009	5054060	255,0,0
chr_1	5062719	5062770	Merged-chr_1-5062745-1	1	+	5062719	5062770	255,0,0
chr_1	5071318	5071378	Merged-chr_1-5071348-2	1	-	5071318	5071378	255,0,0
chr_1	5089462	5089513	Merged-chr_1-5089488-1	1	-	5089462	5089513	255,0,0
chr_1	5102608	5102659	Merged-chr_1-5102634-1	1	+	5102608	5102659	255,0,0
chr_1	5114405	5114456	Merged-chr_1-5114431-5	1	-	5114405	5114456	255,0,0
chr_1	5119649	5119700	Merged-chr_1-5119675-1	1	+	5119649	5119700	255,0,0
chr_1	5126565	5126616	Merged-chr_1-5126591-7	1	-	5126565	5126616	255,0,0
chr_1	5138935	5138986	Merged-chr_1-5138961-1	1	+	5138935	5138986	255,0,0
chr_1	5145392	5145443	Merged-chr_1-5145418-1	1	-	5145392	5145443	255,0,0
chr_1	5167358	5167409	Merged-chr_1-5167384-4	1	+	5167358	5167409	255,0,0
chr_1	5168670	5168721	Merged-chr_1-5168696-1	1	+	5168670	5168721	255,0,0
chr_1	5172237	5172288	Merged-chr_1-5172263-5	1	-	5172237	5172288	255,0,0
chr_1	5172297	5172350	Merged-chr_1-5172324-4	1	+	5172297	5172350	255,0,0
chr_1	5173480	5173531	Merged-chr_1-5173506-5	1	+	5173480	5173531	255,0,0
chr_1	5182910	5182961	Merged-chr_1-5182936-5	1	+	5182910	5182961	255,0,0
chr_1	5202060	5202111	Merged-chr_1-5202086-5	1	-	5202060	5202111	255,0,0
chr_1	5204835	5204886	Merged-chr_1-5204861-2	1	-	5204835	5204886	255,0,0
chr_1	5205656	5205707	Merged-chr_1-5205682-1	1	-	5205656	5205707	255,0,0
chr_1	5206035	5206086	Merged-chr_1-5206061-1	1	+	5206035	5206086	255,0,0
chr_1	5207768	5207819	Merged-chr_1-5207794-1	1	-	5207768	5207819	255,0,0
chr_1	5208242	5208310	Merged-chr_1-5208282-6	1	-	5208242	5208310	255,0,0
chr_1	5209096	5209147	Merged-chr_1-5209122-5	1	-	5209096	5209147	255,0,0
chr_1	5211270	5211325	Merged-chr_1-5211298-7	1	-	5211270	5211325	255,0,0
chr_1	5214897	5214948	Merged-chr_1-5214923-5	1	-	5214897	5214948	255,0,0
chr_1	5221092	5221148	Merged-chr_1-5221119-6	1	-	5221092	5221148	255,0,0
chr_1	5230133	5230234	Merged-chr_1-5230179-4	1	+	5230133	5230234	255,0,0
chr_1	5236626	5236677	Merged-chr_1-5236652-1	1	-	5236626	5236677	255,0,0
chr_1	5239152	5239203	Merged-chr_1-5239178-7	1	-	5239152	5239203	255,0,0
chr_1	5240248	5240315	Merged-chr_1-5240282-2	1	+	5240248	5240315	255,0,0
chr_1	5245453	5245504	Merged-chr_1-5245479-6	1	-	5245453	5245504	255,0,0
chr_1	5252222	5252273	Merged-chr_1-5252248-5	1	-	5252222	5252273	255,0,0
chr_1	5266437	5266488	Merged-chr_1-5266463-5	1	-	5266437	5266488	255,0,0
chr_1	5273108	5273159	Merged-chr_1-5273134-4	1	-	5273108	5273159	255,0,0
chr_1	5276949	5277008	Merged-chr_1-5276980-3	1	-	5276949	5277008	255,0,0
chr_1	5319482	5319533	Merged-chr_1-5319508-1	1	+	5319482	5319533	255,0,0
chr_1	5326120	5326171	Merged-chr_1-5326146-6	1	-	5326120	5326171	255,0,0
chr_1	5326618	5326669	Merged-chr_1-5326644-7	1	-	5326618	5326669	255,0,0
chr_1	5332526	5332577	Merged-chr_1-5332552-1	1	+	5332526	5332577	255,0,0
chr_1	5334705	5334756	Merged-chr_1-5334731-1	1	-	5334705	5334756	255,0,0
chr_1	5343084	5343135	Merged-chr_1-5343110-1	1	+	5343084	5343135	255,0,0
chr_1	5360239	5360290	Merged-chr_1-5360265-1	1	+	5360239	5360290	255,0,0
chr_1	5360726	5360777	Merged-chr_1-5360752-3	1	-	5360726	5360777	255,0,0
chr_1	5370412	5370463	Merged-chr_1-5370438-1	1	+	5370412	5370463	255,0,0
chr_1	5376814	5376901	Merged-chr_1-5376848-7	1	-	5376814	5376901	255,0,0
chr_1	5376913	5376964	Merged-chr_1-5376939-1	1	+	5376913	5376964	255,0,0
chr_1	5377078	5377140	Merged-chr_1-5377105-6	1	+	5377078	5377140	255,0,0
chr_1	5377973	5378024	Merged-chr_1-5377999-1	1	+	5377973	5378024	255,0,0
chr_1	5381857	5381908	Merged-chr_1-5381883-1	1	-	5381857	5381908	255,0,0
chr_1	5382692	5382743	Merged-chr_1-5382718-1	1	-	5382692	5382743	255,0,0
chr_1	5386088	5386191	Merged-chr_1-5386124-7	1	-	5386088	5386191	255,0,0
chr_1	5386865	5386934	Merged-chr_1-5386901-4	1	+	5386865	5386934	255,0,0
chr_1	5395648	5395704	Merged-chr_1-5395675-4	1	-	5395648	5395704	255,0,0
chr_1	5395902	5395953	Merged-chr_1-5395928-5	1	+	5395902	5395953	255,0,0
chr_1	5397099	5397150	Merged-chr_1-5397125-5	1	+	5397099	5397150	255,0,0
chr_1	5401187	5401238	Merged-chr_1-5401213-3	1	+	5401187	5401238	255,0,0
chr_1	5406433	5406484	Merged-chr_1-5406459-1	1	+	5406433	5406484	255,0,0
chr_1	5408213	5408294	Merged-chr_1-5408254-2	1	-	5408213	5408294	255,0,0
chr_1	5408666	5408717	Merged-chr_1-5408692-1	1	-	5408666	5408717	255,0,0
chr_1	5408775	5408836	Merged-chr_1-5408806-2	1	-	5408775	5408836	255,0,0
chr_1	5410908	5410959	Merged-chr_1-5410934-7	1	-	5410908	5410959	255,0,0
chr_1	5411255	5411354	Merged-chr_1-5411299-3	1	-	5411255	5411354	255,0,0
chr_1	5414447	5414499	Merged-chr_1-5414473-4	1	-	5414447	5414499	255,0,0
chr_1	5417742	5417797	Merged-chr_1-5417769-3	1	-	5417742	5417797	255,0,0
chr_1	5421228	5421279	Merged-chr_1-5421254-1	1	+	5421228	5421279	255,0,0
chr_1	5423019	5423070	Merged-chr_1-5423045-1	1	+	5423019	5423070	255,0,0
chr_1	5428640	5428691	Merged-chr_1-5428666-1	1	+	5428640	5428691	255,0,0
chr_1	5430498	5430549	Merged-chr_1-5430524-1	1	+	5430498	5430549	255,0,0
chr_1	5430706	5430757	Merged-chr_1-5430732-6	1	-	5430706	5430757	255,0,0
chr_1	5431910	5431976	Merged-chr_1-5431947-5	1	-	5431910	5431976	255,0,0
chr_1	5437339	5437390	Merged-chr_1-5437365-1	1	+	5437339	5437390	255,0,0
chr_1	5437390	5437441	Merged-chr_1-5437416-7	1	-	5437390	5437441	255,0,0
chr_1	5438715	5438766	Merged-chr_1-5438741-7	1	-	5438715	5438766	255,0,0
chr_1	5441584	5441635	Merged-chr_1-5441610-1	1	+	5441584	5441635	255,0,0
chr_1	5443146	5443197	Merged-chr_1-5443172-1	1	-	5443146	5443197	255,0,0
chr_1	5443746	5443797	Merged-chr_1-5443772-1	1	-	5443746	5443797	255,0,0
chr_1	5443824	5443875	Merged-chr_1-5443850-4	1	+	5443824	5443875	255,0,0
chr_1	5447460	5447511	Merged-chr_1-5447486-5	1	+	5447460	5447511	255,0,0
chr_1	5447748	5447799	Merged-chr_1-5447774-1	1	-	5447748	5447799	255,0,0
chr_1	5461018	5461069	Merged-chr_1-5461044-7	1	-	5461018	5461069	255,0,0
chr_1	5463548	5463617	Merged-chr_1-5463583-2	1	-	5463548	5463617	255,0,0
chr_1	5463834	5463885	Merged-chr_1-5463860-7	1	+	5463834	5463885	255,0,0
chr_1	5465153	5465205	Merged-chr_1-5465179-3	1	+	5465153	5465205	255,0,0
chr_1	5470160	5470217	Merged-chr_1-5470189-2	1	+	5470160	5470217	255,0,0
chr_1	5470514	5470565	Merged-chr_1-5470540-1	1	+	5470514	5470565	255,0,0
chr_1	5473462	5473513	Merged-chr_1-5473488-7	1	-	5473462	5473513	255,0,0
chr_1	5473533	5473592	Merged-chr_1-5473564-7	1	+	5473533	5473592	255,0,0
chr_1	5474984	5475035	Merged-chr_1-5475010-1	1	+	5474984	5475035	255,0,0
chr_1	5478568	5478619	Merged-chr_1-5478594-2	1	+	5478568	5478619	255,0,0
chr_1	5479963	5480026	Merged-chr_1-5479994-4	1	+	5479963	5480026	255,0,0
chr_1	5481068	5481119	Merged-chr_1-5481094-3	1	+	5481068	5481119	255,0,0
chr_1	5481944	5481995	Merged-chr_1-5481970-3	1	+	5481944	5481995	255,0,0
chr_1	5482813	5482865	Merged-chr_1-5482839-7	1	+	5482813	5482865	255,0,0
chr_1	5494170	5494224	Merged-chr_1-5494198-3	1	-	5494170	5494224	255,0,0
chr_1	5501062	5501145	Merged-chr_1-5501096-7	1	-	5501062	5501145	255,0,0
chr_1	5501385	5501444	Merged-chr_1-5501415-7	1	+	5501385	5501444	255,0,0
chr_1	5504024	5504093	Merged-chr_1-5504057-7	1	-	5504024	5504093	255,0,0
chr_1	5504256	5504307	Merged-chr_1-5504282-7	1	+	5504256	5504307	255,0,0
chr_1	5506843	5506919	Merged-chr_1-5506885-3	1	-	5506843	5506919	255,0,0
chr_1	5507841	5507892	Merged-chr_1-5507867-7	1	-	5507841	5507892	255,0,0
chr_1	5509539	5509590	Merged-chr_1-5509565-1	1	-	5509539	5509590	255,0,0
chr_1	5517221	5517272	Merged-chr_1-5517247-4	1	-	5517221	5517272	255,0,0
chr_1	5521661	5521753	Merged-chr_1-5521710-4	1	-	5521661	5521753	255,0,0
chr_1	5522333	5522425	Merged-chr_1-5522381-3	1	+	5522333	5522425	255,0,0
chr_1	5522449	5522500	Merged-chr_1-5522475-2	1	+	5522449	5522500	255,0,0
chr_1	5529913	5529964	Merged-chr_1-5529939-7	1	-	5529913	5529964	255,0,0
chr_1	5549259	5549310	Merged-chr_1-5549285-7	1	-	5549259	5549310	255,0,0
chr_1	5562995	5563046	Merged-chr_1-5563021-1	1	-	5562995	5563046	255,0,0
chr_1	5584864	5584915	Merged-chr_1-5584890-5	1	-	5584864	5584915	255,0,0
chr_1	5593486	5593538	Merged-chr_1-5593512-3	1	-	5593486	5593538	255,0,0
chr_1	5593950	5594001	Merged-chr_1-5593976-1	1	-	5593950	5594001	255,0,0
chr_1	5603652	5603725	Merged-chr_1-5603692-5	1	-	5603652	5603725	255,0,0
chr_1	5604715	5604766	Merged-chr_1-5604741-7	1	-	5604715	5604766	255,0,0
chr_1	5605862	5605940	Merged-chr_1-5605905-4	1	+	5605862	5605940	255,0,0
chr_1	5605866	5605917	Merged-chr_1-5605892-4	1	-	5605866	5605917	255,0,0
chr_1	5606672	5606723	Merged-chr_1-5606698-1	1	+	5606672	5606723	255,0,0
chr_1	5609105	5609162	Merged-chr_1-5609133-7	1	+	5609105	5609162	255,0,0
chr_1	5620997	5621048	Merged-chr_1-5621023-1	1	+	5620997	5621048	255,0,0
chr_1	5625931	5626027	Merged-chr_1-5625975-5	1	+	5625931	5626027	255,0,0
chr_1	5642270	5642321	Merged-chr_1-5642296-1	1	-	5642270	5642321	255,0,0
chr_1	5662281	5662332	Merged-chr_1-5662307-1	1	+	5662281	5662332	255,0,0
chr_1	5663954	5664005	Merged-chr_1-5663980-7	1	-	5663954	5664005	255,0,0
chr_1	5664265	5664327	Merged-chr_1-5664298-6	1	+	5664265	5664327	255,0,0
chr_1	5665086	5665137	Merged-chr_1-5665112-1	1	+	5665086	5665137	255,0,0
chr_1	5675569	5675620	Merged-chr_1-5675595-1	1	+	5675569	5675620	255,0,0
chr_1	5684309	5684360	Merged-chr_1-5684335-1	1	+	5684309	5684360	255,0,0
chr_1	5701760	5701811	Merged-chr_1-5701786-1	1	-	5701760	5701811	255,0,0
chr_1	5701853	5701926	Merged-chr_1-5701890-2	1	-	5701853	5701926	255,0,0
chr_1	5708340	5708391	Merged-chr_1-5708366-7	1	-	5708340	5708391	255,0,0
chr_1	5720948	5721005	Merged-chr_1-5720977-2	1	-	5720948	5721005	255,0,0
chr_1	5721128	5721179	Merged-chr_1-5721154-1	1	-	5721128	5721179	255,0,0
chr_1	5723295	5723346	Merged-chr_1-5723321-5	1	-	5723295	5723346	255,0,0
chr_1	5723709	5723762	Merged-chr_1-5723736-3	1	+	5723709	5723762	255,0,0
chr_1	5729964	5730015	Merged-chr_1-5729990-1	1	-	5729964	5730015	255,0,0
chr_1	5731624	5731675	Merged-chr_1-5731650-1	1	-	5731624	5731675	255,0,0
chr_1	5732141	5732192	Merged-chr_1-5732167-7	1	+	5732141	5732192	255,0,0
chr_1	5735366	5735421	Merged-chr_1-5735395-7	1	+	5735366	5735421	255,0,0
chr_1	5735766	5735817	Merged-chr_1-5735792-1	1	+	5735766	5735817	255,0,0
chr_1	5738735	5738786	Merged-chr_1-5738761-7	1	-	5738735	5738786	255,0,0
chr_1	5738925	5739005	Merged-chr_1-5738965-7	1	+	5738925	5739005	255,0,0
chr_1	5746008	5746059	Merged-chr_1-5746034-7	1	-	5746008	5746059	255,0,0
chr_1	5746082	5746133	Merged-chr_1-5746108-1	1	+	5746082	5746133	255,0,0
chr_1	5746650	5746701	Merged-chr_1-5746676-1	1	-	5746650	5746701	255,0,0
chr_1	5749952	5750011	Merged-chr_1-5749984-7	1	-	5749952	5750011	255,0,0
chr_1	5749977	5750043	Merged-chr_1-5750009-7	1	+	5749977	5750043	255,0,0
chr_1	5750661	5750712	Merged-chr_1-5750687-3	1	+	5750661	5750712	255,0,0
chr_1	5756372	5756423	Merged-chr_1-5756398-5	1	-	5756372	5756423	255,0,0
chr_1	5769378	5769429	Merged-chr_1-5769404-5	1	-	5769378	5769429	255,0,0
chr_1	5770769	5770820	Merged-chr_1-5770795-5	1	-	5770769	5770820	255,0,0
chr_1	5791168	5791235	Merged-chr_1-5791202-2	1	-	5791168	5791235	255,0,0
chr_1	5795908	5795959	Merged-chr_1-5795934-1	1	+	5795908	5795959	255,0,0
chr_1	5806001	5806052	Merged-chr_1-5806027-5	1	-	5806001	5806052	255,0,0
chr_1	5811081	5811132	Merged-chr_1-5811107-1	1	-	5811081	5811132	255,0,0
chr_1	5817840	5817891	Merged-chr_1-5817866-1	1	-	5817840	5817891	255,0,0
chr_1	5821874	5821925	Merged-chr_1-5821900-6	1	-	5821874	5821925	255,0,0
chr_1	5829030	5829081	Merged-chr_1-5829056-7	1	-	5829030	5829081	255,0,0
chr_1	5829656	5829707	Merged-chr_1-5829682-1	1	+	5829656	5829707	255,0,0
chr_1	5831746	5831797	Merged-chr_1-5831772-2	1	-	5831746	5831797	255,0,0
chr_1	5831809	5831883	Merged-chr_1-5831842-3	1	+	5831809	5831883	255,0,0
chr_1	5834562	5834613	Merged-chr_1-5834588-1	1	-	5834562	5834613	255,0,0
chr_1	5852866	5852917	Merged-chr_1-5852892-1	1	+	5852866	5852917	255,0,0
chr_1	5871185	5871236	Merged-chr_1-5871211-2	1	-	5871185	5871236	255,0,0
chr_1	5878583	5878634	Merged-chr_1-5878609-1	1	+	5878583	5878634	255,0,0
chr_1	5893139	5893190	Merged-chr_1-5893165-1	1	-	5893139	5893190	255,0,0
chr_1	5893442	5893493	Merged-chr_1-5893468-4	1	-	5893442	5893493	255,0,0
chr_1	5898953	5899004	Merged-chr_1-5898979-4	1	-	5898953	5899004	255,0,0
chr_1	5902011	5902062	Merged-chr_1-5902037-1	1	+	5902011	5902062	255,0,0
chr_1	5919524	5919575	Merged-chr_1-5919550-1	1	-	5919524	5919575	255,0,0
chr_1	5924114	5924165	Merged-chr_1-5924140-4	1	+	5924114	5924165	255,0,0
chr_1	5929773	5929824	Merged-chr_1-5929799-5	1	-	5929773	5929824	255,0,0
chr_1	5932021	5932072	Merged-chr_1-5932047-6	1	+	5932021	5932072	255,0,0
chr_1	5954872	5954923	Merged-chr_1-5954898-1	1	-	5954872	5954923	255,0,0
chr_1	5965279	5965330	Merged-chr_1-5965305-1	1	+	5965279	5965330	255,0,0
chr_1	5965948	5965999	Merged-chr_1-5965974-1	1	-	5965948	5965999	255,0,0
chr_1	5971345	5971443	Merged-chr_1-5971390-5	1	-	5971345	5971443	255,0,0
chr_1	5972968	5973023	Merged-chr_1-5972994-7	1	-	5972968	5973023	255,0,0
chr_1	5973068	5973119	Merged-chr_1-5973094-7	1	+	5973068	5973119	255,0,0
chr_1	5977589	5977642	Merged-chr_1-5977616-4	1	-	5977589	5977642	255,0,0
chr_1	5979750	5979864	Merged-chr_1-5979793-5	1	-	5979750	5979864	255,0,0
chr_1	5979841	5979915	Merged-chr_1-5979885-7	1	+	5979841	5979915	255,0,0
chr_1	5980808	5980864	Merged-chr_1-5980836-2	1	+	5980808	5980864	255,0,0
chr_1	5984103	5984215	Merged-chr_1-5984162-6	1	-	5984103	5984215	255,0,0
chr_1	5984248	5984301	Merged-chr_1-5984275-7	1	+	5984248	5984301	255,0,0
chr_1	5985276	5985327	Merged-chr_1-5985302-1	1	+	5985276	5985327	255,0,0
chr_1	5990626	5990679	Merged-chr_1-5990653-7	1	+	5990626	5990679	255,0,0
chr_1	5991242	5991293	Merged-chr_1-5991268-1	1	+	5991242	5991293	255,0,0
chr_1	5991619	5991675	Merged-chr_1-5991646-3	1	-	5991619	5991675	255,0,0
chr_1	5996578	5996630	Merged-chr_1-5996604-5	1	+	5996578	5996630	255,0,0
chr_1	5997483	5997534	Merged-chr_1-5997509-5	1	-	5997483	5997534	255,0,0
chr_1	6020306	6020357	Merged-chr_1-6020332-2	1	-	6020306	6020357	255,0,0
chr_1	6024181	6024277	Merged-chr_1-6024217-5	1	-	6024181	6024277	255,0,0
chr_1	6025518	6025569	Merged-chr_1-6025544-4	1	+	6025518	6025569	255,0,0
chr_1	6044724	6044783	Merged-chr_1-6044755-7	1	+	6044724	6044783	255,0,0
chr_1	6048218	6048269	Merged-chr_1-6048244-1	1	-	6048218	6048269	255,0,0
chr_1	6048270	6048339	Merged-chr_1-6048306-5	1	-	6048270	6048339	255,0,0
chr_1	6052044	6052095	Merged-chr_1-6052070-3	1	-	6052044	6052095	255,0,0
chr_1	6052075	6052181	Merged-chr_1-6052134-7	1	+	6052075	6052181	255,0,0
chr_1	6054787	6054838	Merged-chr_1-6054813-1	1	+	6054787	6054838	255,0,0
chr_1	6058617	6058692	Merged-chr_1-6058649-7	1	+	6058617	6058692	255,0,0
chr_1	6063512	6063563	Merged-chr_1-6063538-6	1	-	6063512	6063563	255,0,0
chr_1	6064617	6064668	Merged-chr_1-6064643-1	1	+	6064617	6064668	255,0,0
chr_1	6085151	6085202	Merged-chr_1-6085177-1	1	+	6085151	6085202	255,0,0
chr_1	6091053	6091118	Merged-chr_1-6091084-5	1	+	6091053	6091118	255,0,0
chr_1	6095361	6095412	Merged-chr_1-6095387-7	1	-	6095361	6095412	255,0,0
chr_1	6095604	6095655	Merged-chr_1-6095630-2	1	+	6095604	6095655	255,0,0
chr_1	6097186	6097237	Merged-chr_1-6097212-5	1	-	6097186	6097237	255,0,0
chr_1	6097467	6097518	Merged-chr_1-6097493-7	1	+	6097467	6097518	255,0,0
chr_1	6102349	6102400	Merged-chr_1-6102375-4	1	+	6102349	6102400	255,0,0
chr_1	6109789	6109851	Merged-chr_1-6109817-5	1	+	6109789	6109851	255,0,0
chr_1	6111742	6111793	Merged-chr_1-6111768-1	1	-	6111742	6111793	255,0,0
chr_1	6112671	6112722	Merged-chr_1-6112697-1	1	+	6112671	6112722	255,0,0
chr_1	6119287	6119338	Merged-chr_1-6119313-1	1	-	6119287	6119338	255,0,0
chr_1	6125306	6125357	Merged-chr_1-6125332-1	1	+	6125306	6125357	255,0,0
chr_1	6128517	6128568	Merged-chr_1-6128543-1	1	-	6128517	6128568	255,0,0
chr_1	6138591	6138652	Merged-chr_1-6138618-7	1	+	6138591	6138652	255,0,0
chr_1	6140638	6140689	Merged-chr_1-6140664-1	1	-	6140638	6140689	255,0,0
chr_1	6141039	6141090	Merged-chr_1-6141065-7	1	-	6141039	6141090	255,0,0
chr_1	6141067	6141118	Merged-chr_1-6141093-2	1	+	6141067	6141118	255,0,0
chr_1	6148521	6148572	Merged-chr_1-6148547-4	1	-	6148521	6148572	255,0,0
chr_1	6148720	6148771	Merged-chr_1-6148746-3	1	-	6148720	6148771	255,0,0
chr_1	6148983	6149079	Merged-chr_1-6149034-7	1	+	6148983	6149079	255,0,0
chr_1	6151214	6151331	Merged-chr_1-6151285-6	1	-	6151214	6151331	255,0,0
chr_1	6153492	6153545	Merged-chr_1-6153519-4	1	-	6153492	6153545	255,0,0
chr_1	6157704	6157755	Merged-chr_1-6157730-7	1	-	6157704	6157755	255,0,0
chr_1	6158330	6158381	Merged-chr_1-6158356-1	1	-	6158330	6158381	255,0,0
chr_1	6158370	6158421	Merged-chr_1-6158396-2	1	+	6158370	6158421	255,0,0
chr_1	6160837	6160888	Merged-chr_1-6160863-4	1	+	6160837	6160888	255,0,0
chr_1	6160889	6160940	Merged-chr_1-6160915-3	1	+	6160889	6160940	255,0,0
chr_1	6163038	6163119	Merged-chr_1-6163086-7	1	-	6163038	6163119	255,0,0
chr_1	6163253	6163304	Merged-chr_1-6163279-7	1	+	6163253	6163304	255,0,0
chr_1	6163978	6164029	Merged-chr_1-6164004-1	1	+	6163978	6164029	255,0,0
chr_1	6180807	6180858	Merged-chr_1-6180833-1	1	-	6180807	6180858	255,0,0
chr_1	6194264	6194317	Merged-chr_1-6194291-2	1	-	6194264	6194317	255,0,0
chr_1	6208272	6208341	Merged-chr_1-6208307-2	1	-	6208272	6208341	255,0,0
chr_1	6210781	6210832	Merged-chr_1-6210807-1	1	+	6210781	6210832	255,0,0
chr_1	6217490	6217541	Merged-chr_1-6217516-1	1	+	6217490	6217541	255,0,0
chr_1	6226300	6226351	Merged-chr_1-6226326-1	1	+	6226300	6226351	255,0,0
chr_1	6244881	6244932	Merged-chr_1-6244907-1	1	-	6244881	6244932	255,0,0
chr_1	6245864	6245915	Merged-chr_1-6245890-1	1	-	6245864	6245915	255,0,0
chr_1	6269526	6269577	Merged-chr_1-6269552-2	1	+	6269526	6269577	255,0,0
chr_1	6270029	6270080	Merged-chr_1-6270055-7	1	-	6270029	6270080	255,0,0
chr_1	6279307	6279358	Merged-chr_1-6279333-1	1	+	6279307	6279358	255,0,0
chr_1	6312225	6312276	Merged-chr_1-6312251-1	1	-	6312225	6312276	255,0,0
chr_1	6337568	6337619	Merged-chr_1-6337594-5	1	-	6337568	6337619	255,0,0
chr_1	6342815	6342866	Merged-chr_1-6342841-4	1	+	6342815	6342866	255,0,0
chr_1	6352119	6352170	Merged-chr_1-6352145-6	1	+	6352119	6352170	255,0,0
chr_1	6358883	6358934	Merged-chr_1-6358909-1	1	+	6358883	6358934	255,0,0
chr_1	6361554	6361606	Merged-chr_1-6361580-7	1	-	6361554	6361606	255,0,0
chr_1	6361611	6361662	Merged-chr_1-6361637-2	1	+	6361611	6361662	255,0,0
chr_1	6361859	6361910	Merged-chr_1-6361885-1	1	+	6361859	6361910	255,0,0
chr_1	6363516	6363576	Merged-chr_1-6363545-7	1	-	6363516	6363576	255,0,0
chr_1	6368901	6368952	Merged-chr_1-6368927-1	1	+	6368901	6368952	255,0,0
chr_1	6368974	6369026	Merged-chr_1-6369000-3	1	+	6368974	6369026	255,0,0
chr_1	6371610	6371661	Merged-chr_1-6371636-1	1	+	6371610	6371661	255,0,0
chr_1	6372328	6372395	Merged-chr_1-6372366-4	1	+	6372328	6372395	255,0,0
chr_1	6373782	6373879	Merged-chr_1-6373828-6	1	-	6373782	6373879	255,0,0
chr_1	6375447	6375498	Merged-chr_1-6375473-1	1	-	6375447	6375498	255,0,0
chr_1	6376889	6376940	Merged-chr_1-6376915-1	1	-	6376889	6376940	255,0,0
chr_1	6378110	6378161	Merged-chr_1-6378136-7	1	+	6378110	6378161	255,0,0
chr_1	6385253	6385305	Merged-chr_1-6385279-6	1	+	6385253	6385305	255,0,0
chr_1	6385399	6385450	Merged-chr_1-6385425-1	1	+	6385399	6385450	255,0,0
chr_1	6387697	6387748	Merged-chr_1-6387723-1	1	+	6387697	6387748	255,0,0
chr_1	6390748	6390799	Merged-chr_1-6390774-1	1	+	6390748	6390799	255,0,0
chr_1	6392287	6392338	Merged-chr_1-6392313-3	1	+	6392287	6392338	255,0,0
chr_1	6402213	6402264	Merged-chr_1-6402239-5	1	-	6402213	6402264	255,0,0
chr_1	6403065	6403116	Merged-chr_1-6403091-1	1	+	6403065	6403116	255,0,0
chr_1	6408051	6408115	Merged-chr_1-6408086-5	1	+	6408051	6408115	255,0,0
chr_1	6412163	6412214	Merged-chr_1-6412189-3	1	-	6412163	6412214	255,0,0
chr_1	6414791	6414859	Merged-chr_1-6414825-2	1	-	6414791	6414859	255,0,0
chr_1	6419165	6419216	Merged-chr_1-6419191-1	1	-	6419165	6419216	255,0,0
chr_1	6419263	6419314	Merged-chr_1-6419289-1	1	+	6419263	6419314	255,0,0
chr_1	6424411	6424462	Merged-chr_1-6424437-7	1	-	6424411	6424462	255,0,0
chr_1	6424675	6424731	Merged-chr_1-6424701-7	1	+	6424675	6424731	255,0,0
chr_1	6427445	6427496	Merged-chr_1-6427471-6	1	-	6427445	6427496	255,0,0
chr_1	6433553	6433604	Merged-chr_1-6433579-1	1	+	6433553	6433604	255,0,0
chr_1	6435724	6435775	Merged-chr_1-6435750-5	1	-	6435724	6435775	255,0,0
chr_1	6441448	6441499	Merged-chr_1-6441474-1	1	-	6441448	6441499	255,0,0
chr_1	6442328	6442379	Merged-chr_1-6442354-5	1	-	6442328	6442379	255,0,0
chr_1	6443374	6443425	Merged-chr_1-6443400-5	1	-	6443374	6443425	255,0,0
chr_1	6446118	6446169	Merged-chr_1-6446144-4	1	+	6446118	6446169	255,0,0
chr_1	6457096	6457147	Merged-chr_1-6457122-1	1	+	6457096	6457147	255,0,0
chr_1	6458408	6458459	Merged-chr_1-6458434-1	1	+	6458408	6458459	255,0,0
chr_1	6463855	6463906	Merged-chr_1-6463881-1	1	+	6463855	6463906	255,0,0
chr_1	6466122	6466173	Merged-chr_1-6466148-1	1	-	6466122	6466173	255,0,0
chr_1	6466359	6466426	Merged-chr_1-6466394-5	1	-	6466359	6466426	255,0,0
chr_1	6466401	6466458	Merged-chr_1-6466429-3	1	+	6466401	6466458	255,0,0
chr_1	6466502	6466553	Merged-chr_1-6466528-1	1	+	6466502	6466553	255,0,0
chr_1	6469772	6469829	Merged-chr_1-6469799-6	1	-	6469772	6469829	255,0,0
chr_1	6469876	6469927	Merged-chr_1-6469902-1	1	-	6469876	6469927	255,0,0
chr_1	6470097	6470148	Merged-chr_1-6470123-2	1	+	6470097	6470148	255,0,0
chr_1	6470505	6470556	Merged-chr_1-6470531-1	1	+	6470505	6470556	255,0,0
chr_1	6471279	6471349	Merged-chr_1-6471316-5	1	+	6471279	6471349	255,0,0
chr_1	6475786	6475842	Merged-chr_1-6475814-2	1	-	6475786	6475842	255,0,0
chr_1	6491565	6491616	Merged-chr_1-6491591-1	1	-	6491565	6491616	255,0,0
chr_1	6493575	6493626	Merged-chr_1-6493601-5	1	+	6493575	6493626	255,0,0
chr_1	6516212	6516264	Merged-chr_1-6516238-2	1	-	6516212	6516264	255,0,0
chr_1	6546686	6546737	Merged-chr_1-6546712-1	1	+	6546686	6546737	255,0,0
chr_1	6553646	6553697	Merged-chr_1-6553672-2	1	+	6553646	6553697	255,0,0
chr_1	6559986	6560037	Merged-chr_1-6560012-1	1	+	6559986	6560037	255,0,0
chr_1	6567664	6567715	Merged-chr_1-6567690-1	1	+	6567664	6567715	255,0,0
chr_1	6570352	6570403	Merged-chr_1-6570378-1	1	+	6570352	6570403	255,0,0
chr_1	6572220	6572283	Merged-chr_1-6572252-3	1	-	6572220	6572283	255,0,0
chr_1	6573419	6573470	Merged-chr_1-6573445-1	1	-	6573419	6573470	255,0,0
chr_1	6607778	6607867	Merged-chr_1-6607812-5	1	+	6607778	6607867	255,0,0
chr_1	6607788	6607839	Merged-chr_1-6607814-1	1	-	6607788	6607839	255,0,0
chr_1	6609329	6609389	Merged-chr_1-6609362-6	1	+	6609329	6609389	255,0,0
chr_1	6610916	6610990	Merged-chr_1-6610956-5	1	+	6610916	6610990	255,0,0
chr_1	6610990	6611041	Merged-chr_1-6611016-1	1	+	6610990	6611041	255,0,0
chr_1	6615828	6615879	Merged-chr_1-6615854-2	1	-	6615828	6615879	255,0,0
chr_1	6616033	6616084	Merged-chr_1-6616059-6	1	+	6616033	6616084	255,0,0
chr_1	6617962	6618013	Merged-chr_1-6617988-1	1	-	6617962	6618013	255,0,0
chr_1	6618081	6618132	Merged-chr_1-6618107-7	1	+	6618081	6618132	255,0,0
chr_1	6618743	6618794	Merged-chr_1-6618769-1	1	-	6618743	6618794	255,0,0
chr_1	6627086	6627137	Merged-chr_1-6627112-3	1	+	6627086	6627137	255,0,0
chr_1	6630436	6630487	Merged-chr_1-6630462-1	1	+	6630436	6630487	255,0,0
chr_1	6632087	6632155	Merged-chr_1-6632126-5	1	-	6632087	6632155	255,0,0
chr_1	6638937	6638988	Merged-chr_1-6638963-1	1	+	6638937	6638988	255,0,0
chr_1	6651492	6651543	Merged-chr_1-6651518-4	1	+	6651492	6651543	255,0,0
chr_1	6664328	6664379	Merged-chr_1-6664354-1	1	-	6664328	6664379	255,0,0
chr_1	6668285	6668336	Merged-chr_1-6668311-1	1	-	6668285	6668336	255,0,0
chr_1	6670511	6670562	Merged-chr_1-6670537-7	1	+	6670511	6670562	255,0,0
chr_1	6729661	6729752	Merged-chr_1-6729713-3	1	+	6729661	6729752	255,0,0
chr_1	6730090	6730141	Merged-chr_1-6730116-1	1	+	6730090	6730141	255,0,0
chr_1	6731281	6731332	Merged-chr_1-6731307-5	1	+	6731281	6731332	255,0,0
chr_1	6731806	6731857	Merged-chr_1-6731832-1	1	+	6731806	6731857	255,0,0
chr_1	6736561	6736612	Merged-chr_1-6736587-3	1	+	6736561	6736612	255,0,0
chr_1	6753687	6753738	Merged-chr_1-6753713-1	1	+	6753687	6753738	255,0,0
chr_1	6755586	6755637	Merged-chr_1-6755612-5	1	-	6755586	6755637	255,0,0
chr_1	6764889	6764940	Merged-chr_1-6764915-1	1	-	6764889	6764940	255,0,0
chr_1	6765128	6765179	Merged-chr_1-6765154-2	1	+	6765128	6765179	255,0,0
chr_1	6767925	6767976	Merged-chr_1-6767951-3	1	+	6767925	6767976	255,0,0
chr_1	6770862	6770917	Merged-chr_1-6770889-3	1	+	6770862	6770917	255,0,0
chr_1	6771904	6771955	Merged-chr_1-6771930-1	1	-	6771904	6771955	255,0,0
chr_1	6773182	6773233	Merged-chr_1-6773208-1	1	+	6773182	6773233	255,0,0
chr_1	6773238	6773289	Merged-chr_1-6773264-3	1	+	6773238	6773289	255,0,0
chr_1	6777447	6777498	Merged-chr_1-6777473-4	1	+	6777447	6777498	255,0,0
chr_1	6783989	6784040	Merged-chr_1-6784015-2	1	-	6783989	6784040	255,0,0
chr_1	6787884	6787935	Merged-chr_1-6787910-1	1	+	6787884	6787935	255,0,0
chr_1	6789024	6789085	Merged-chr_1-6789054-5	1	-	6789024	6789085	255,0,0
chr_1	6791700	6791751	Merged-chr_1-6791726-1	1	+	6791700	6791751	255,0,0
chr_1	6791834	6791885	Merged-chr_1-6791860-5	1	+	6791834	6791885	255,0,0
chr_1	6834240	6834291	Merged-chr_1-6834266-4	1	-	6834240	6834291	255,0,0
chr_1	6837090	6837141	Merged-chr_1-6837116-1	1	+	6837090	6837141	255,0,0
chr_1	6842598	6842649	Merged-chr_1-6842624-1	1	+	6842598	6842649	255,0,0
chr_1	6842737	6842788	Merged-chr_1-6842763-1	1	+	6842737	6842788	255,0,0
chr_1	6844318	6844369	Merged-chr_1-6844344-1	1	+	6844318	6844369	255,0,0
chr_1	6852949	6853000	Merged-chr_1-6852975-1	1	+	6852949	6853000	255,0,0
chr_1	6863459	6863510	Merged-chr_1-6863485-5	1	-	6863459	6863510	255,0,0
chr_1	6864670	6864721	Merged-chr_1-6864696-5	1	-	6864670	6864721	255,0,0
chr_1	6865792	6865843	Merged-chr_1-6865818-5	1	+	6865792	6865843	255,0,0
chr_1	6870899	6870950	Merged-chr_1-6870925-1	1	-	6870899	6870950	255,0,0
chr_1	6876010	6876061	Merged-chr_1-6876036-5	1	+	6876010	6876061	255,0,0
chr_1	6877343	6877394	Merged-chr_1-6877369-2	1	-	6877343	6877394	255,0,0
chr_1	6879280	6879331	Merged-chr_1-6879306-6	1	-	6879280	6879331	255,0,0
chr_1	6886785	6886836	Merged-chr_1-6886811-1	1	-	6886785	6886836	255,0,0
chr_1	6896814	6896880	Merged-chr_1-6896844-5	1	-	6896814	6896880	255,0,0
chr_1	6897161	6897212	Merged-chr_1-6897187-6	1	+	6897161	6897212	255,0,0
chr_1	6909764	6909815	Merged-chr_1-6909790-1	1	+	6909764	6909815	255,0,0
chr_1	6928451	6928502	Merged-chr_1-6928477-1	1	-	6928451	6928502	255,0,0
chr_1	6954552	6954607	Merged-chr_1-6954581-6	1	-	6954552	6954607	255,0,0
chr_1	6954607	6954658	Merged-chr_1-6954633-1	1	-	6954607	6954658	255,0,0
chr_1	6959966	6960023	Merged-chr_1-6959992-7	1	-	6959966	6960023	255,0,0
chr_1	6960192	6960289	Merged-chr_1-6960240-6	1	+	6960192	6960289	255,0,0
chr_1	6960468	6960519	Merged-chr_1-6960494-1	1	+	6960468	6960519	255,0,0
chr_1	6961202	6961253	Merged-chr_1-6961228-1	1	+	6961202	6961253	255,0,0
chr_1	6964872	6964923	Merged-chr_1-6964898-7	1	-	6964872	6964923	255,0,0
chr_1	6966476	6966527	Merged-chr_1-6966502-7	1	-	6966476	6966527	255,0,0
chr_1	6969283	6969334	Merged-chr_1-6969309-4	1	-	6969283	6969334	255,0,0
chr_1	6970931	6970982	Merged-chr_1-6970957-4	1	+	6970931	6970982	255,0,0
chr_1	6971671	6971733	Merged-chr_1-6971698-7	1	+	6971671	6971733	255,0,0
chr_1	6976418	6976476	Merged-chr_1-6976445-7	1	-	6976418	6976476	255,0,0
chr_1	6976508	6976559	Merged-chr_1-6976534-7	1	+	6976508	6976559	255,0,0
chr_1	6978139	6978190	Merged-chr_1-6978165-3	1	+	6978139	6978190	255,0,0
chr_1	6987672	6987723	Merged-chr_1-6987698-1	1	-	6987672	6987723	255,0,0
chr_1	6987837	6987888	Merged-chr_1-6987863-1	1	-	6987837	6987888	255,0,0
chr_1	6987972	6988083	Merged-chr_1-6988024-4	1	-	6987972	6988083	255,0,0
chr_1	6992252	6992303	Merged-chr_1-6992278-1	1	+	6992252	6992303	255,0,0
chr_1	6994977	6995028	Merged-chr_1-6995003-3	1	-	6994977	6995028	255,0,0
chr_1	6997830	6997885	Merged-chr_1-6997858-2	1	-	6997830	6997885	255,0,0
chr_1	7002448	7002499	Merged-chr_1-7002474-5	1	-	7002448	7002499	255,0,0
chr_1	7002854	7002929	Merged-chr_1-7002895-5	1	+	7002854	7002929	255,0,0
chr_1	7004152	7004203	Merged-chr_1-7004178-1	1	+	7004152	7004203	255,0,0
chr_1	7005046	7005098	Merged-chr_1-7005072-7	1	+	7005046	7005098	255,0,0
chr_1	7006056	7006107	Merged-chr_1-7006082-1	1	-	7006056	7006107	255,0,0
chr_1	7006329	7006380	Merged-chr_1-7006355-4	1	+	7006329	7006380	255,0,0
chr_1	7006669	7006720	Merged-chr_1-7006695-1	1	+	7006669	7006720	255,0,0
chr_1	7015392	7015443	Merged-chr_1-7015418-1	1	+	7015392	7015443	255,0,0
chr_1	7016651	7016718	Merged-chr_1-7016683-6	1	-	7016651	7016718	255,0,0
chr_1	7016785	7016869	Merged-chr_1-7016835-4	1	+	7016785	7016869	255,0,0
chr_1	7016886	7016937	Merged-chr_1-7016912-2	1	+	7016886	7016937	255,0,0
chr_1	7018011	7018062	Merged-chr_1-7018037-1	1	+	7018011	7018062	255,0,0
chr_1	7020550	7020604	Merged-chr_1-7020578-7	1	-	7020550	7020604	255,0,0
chr_1	7020588	7020697	Merged-chr_1-7020638-7	1	+	7020588	7020697	255,0,0
chr_1	7022538	7022607	Merged-chr_1-7022578-7	1	-	7022538	7022607	255,0,0
chr_1	7022767	7022818	Merged-chr_1-7022793-1	1	+	7022767	7022818	255,0,0
chr_1	7023514	7023565	Merged-chr_1-7023540-3	1	+	7023514	7023565	255,0,0
chr_1	7023592	7023643	Merged-chr_1-7023618-3	1	+	7023592	7023643	255,0,0
chr_1	7032634	7032685	Merged-chr_1-7032660-2	1	-	7032634	7032685	255,0,0
chr_1	7033089	7033196	Merged-chr_1-7033161-7	1	+	7033089	7033196	255,0,0
chr_1	7033582	7033633	Merged-chr_1-7033608-1	1	+	7033582	7033633	255,0,0
chr_1	7033713	7033810	Merged-chr_1-7033762-2	1	+	7033713	7033810	255,0,0
chr_1	7035016	7035067	Merged-chr_1-7035042-1	1	+	7035016	7035067	255,0,0
chr_1	7039340	7039403	Merged-chr_1-7039372-2	1	-	7039340	7039403	255,0,0
chr_1	7041615	7041666	Merged-chr_1-7041641-4	1	-	7041615	7041666	255,0,0
chr_1	7041717	7041779	Merged-chr_1-7041748-7	1	+	7041717	7041779	255,0,0
chr_1	7054258	7054309	Merged-chr_1-7054284-1	1	-	7054258	7054309	255,0,0
chr_1	7070809	7070863	Merged-chr_1-7070835-7	1	+	7070809	7070863	255,0,0
chr_1	7071471	7071522	Merged-chr_1-7071497-5	1	+	7071471	7071522	255,0,0
chr_1	7083106	7083157	Merged-chr_1-7083132-1	1	+	7083106	7083157	255,0,0
chr_1	7097744	7097795	Merged-chr_1-7097770-1	1	+	7097744	7097795	255,0,0
chr_1	7105640	7105691	Merged-chr_1-7105666-1	1	-	7105640	7105691	255,0,0
chr_1	7115126	7115177	Merged-chr_1-7115152-5	1	-	7115126	7115177	255,0,0
chr_1	7115521	7115618	Merged-chr_1-7115585-6	1	+	7115521	7115618	255,0,0
chr_1	7118114	7118165	Merged-chr_1-7118140-5	1	+	7118114	7118165	255,0,0
chr_1	7174854	7174905	Merged-chr_1-7174880-1	1	-	7174854	7174905	255,0,0
chr_1	7184218	7184269	Merged-chr_1-7184244-6	1	+	7184218	7184269	255,0,0
chr_1	7192351	7192402	Merged-chr_1-7192377-4	1	-	7192351	7192402	255,0,0
chr_1	7215370	7215421	Merged-chr_1-7215396-2	1	-	7215370	7215421	255,0,0
chr_1	7224817	7224868	Merged-chr_1-7224843-1	1	-	7224817	7224868	255,0,0
chr_1	7233058	7233130	Merged-chr_1-7233102-7	1	-	7233058	7233130	255,0,0
chr_1	7242804	7242855	Merged-chr_1-7242830-5	1	-	7242804	7242855	255,0,0
chr_1	7243309	7243360	Merged-chr_1-7243335-1	1	+	7243309	7243360	255,0,0
chr_1	7244222	7244273	Merged-chr_1-7244248-1	1	+	7244222	7244273	255,0,0
chr_1	7246183	7246234	Merged-chr_1-7246209-1	1	+	7246183	7246234	255,0,0
chr_1	7251452	7251503	Merged-chr_1-7251478-4	1	-	7251452	7251503	255,0,0
chr_1	7251804	7251855	Merged-chr_1-7251830-1	1	+	7251804	7251855	255,0,0
chr_1	7251830	7251881	Merged-chr_1-7251856-1	1	-	7251830	7251881	255,0,0
chr_1	7265630	7265681	Merged-chr_1-7265656-5	1	-	7265630	7265681	255,0,0
chr_1	7266641	7266692	Merged-chr_1-7266667-2	1	+	7266641	7266692	255,0,0
chr_1	7267076	7267127	Merged-chr_1-7267102-2	1	+	7267076	7267127	255,0,0
chr_1	7284255	7284306	Merged-chr_1-7284281-1	1	-	7284255	7284306	255,0,0
chr_1	7290286	7290337	Merged-chr_1-7290312-4	1	-	7290286	7290337	255,0,0
chr_1	7295026	7295095	Merged-chr_1-7295061-2	1	-	7295026	7295095	255,0,0
chr_1	7295262	7295313	Merged-chr_1-7295288-1	1	-	7295262	7295313	255,0,0
chr_1	7295313	7295378	Merged-chr_1-7295347-5	1	+	7295313	7295378	255,0,0
chr_1	7296918	7296969	Merged-chr_1-7296944-1	1	-	7296918	7296969	255,0,0
chr_1	7298867	7298932	Merged-chr_1-7298900-2	1	-	7298867	7298932	255,0,0
chr_1	7301310	7301361	Merged-chr_1-7301336-5	1	+	7301310	7301361	255,0,0
chr_1	7302692	7302745	Merged-chr_1-7302718-5	1	-	7302692	7302745	255,0,0
chr_1	7303071	7303122	Merged-chr_1-7303097-3	1	+	7303071	7303122	255,0,0
chr_1	7303653	7303718	Merged-chr_1-7303684-6	1	+	7303653	7303718	255,0,0
chr_1	7318466	7318517	Merged-chr_1-7318492-4	1	+	7318466	7318517	255,0,0
chr_1	7337419	7337470	Merged-chr_1-7337445-1	1	-	7337419	7337470	255,0,0
chr_1	7343666	7343717	Merged-chr_1-7343692-7	1	+	7343666	7343717	255,0,0
chr_1	7344696	7344747	Merged-chr_1-7344722-1	1	+	7344696	7344747	255,0,0
chr_1	7350968	7351019	Merged-chr_1-7350994-1	1	-	7350968	7351019	255,0,0
chr_1	7368674	7368725	Merged-chr_1-7368700-1	1	-	7368674	7368725	255,0,0
chr_1	7382433	7382492	Merged-chr_1-7382461-7	1	-	7382433	7382492	255,0,0
chr_1	7385609	7385660	Merged-chr_1-7385635-1	1	-	7385609	7385660	255,0,0
chr_1	7385743	7385794	Merged-chr_1-7385769-1	1	+	7385743	7385794	255,0,0
chr_1	7387234	7387285	Merged-chr_1-7387260-1	1	+	7387234	7387285	255,0,0
chr_1	7389387	7389441	Merged-chr_1-7389415-6	1	-	7389387	7389441	255,0,0
chr_1	7389416	7389473	Merged-chr_1-7389446-7	1	+	7389416	7389473	255,0,0
chr_1	7395894	7395945	Merged-chr_1-7395920-6	1	-	7395894	7395945	255,0,0
chr_1	7396058	7396109	Merged-chr_1-7396084-6	1	+	7396058	7396109	255,0,0
chr_1	7398419	7398471	Merged-chr_1-7398445-6	1	+	7398419	7398471	255,0,0
chr_1	7407594	7407645	Merged-chr_1-7407620-5	1	+	7407594	7407645	255,0,0
chr_1	7409631	7409682	Merged-chr_1-7409657-5	1	+	7409631	7409682	255,0,0
chr_1	7413596	7413667	Merged-chr_1-7413635-5	1	+	7413596	7413667	255,0,0
chr_1	7414121	7414172	Merged-chr_1-7414147-1	1	+	7414121	7414172	255,0,0
chr_1	7433034	7433085	Merged-chr_1-7433060-2	1	+	7433034	7433085	255,0,0
chr_1	7436860	7436911	Merged-chr_1-7436886-7	1	-	7436860	7436911	255,0,0
chr_1	7442722	7442773	Merged-chr_1-7442748-1	1	+	7442722	7442773	255,0,0
chr_1	7449119	7449170	Merged-chr_1-7449145-1	1	+	7449119	7449170	255,0,0
chr_1	7463337	7463395	Merged-chr_1-7463368-4	1	-	7463337	7463395	255,0,0
chr_1	7471726	7471779	Merged-chr_1-7471753-2	1	-	7471726	7471779	255,0,0
chr_1	7480957	7481008	Merged-chr_1-7480983-1	1	-	7480957	7481008	255,0,0
chr_1	7500121	7500211	Merged-chr_1-7500160-3	1	-	7500121	7500211	255,0,0
chr_1	7500212	7500263	Merged-chr_1-7500238-1	1	-	7500212	7500263	255,0,0
chr_1	7500885	7500940	Merged-chr_1-7500913-5	1	+	7500885	7500940	255,0,0
chr_1	7509328	7509379	Merged-chr_1-7509354-1	1	-	7509328	7509379	255,0,0
chr_1	7528260	7528311	Merged-chr_1-7528286-1	1	-	7528260	7528311	255,0,0
chr_1	7537434	7537494	Merged-chr_1-7537461-5	1	+	7537434	7537494	255,0,0
chr_1	7546534	7546585	Merged-chr_1-7546560-1	1	-	7546534	7546585	255,0,0
chr_1	7551086	7551137	Merged-chr_1-7551112-5	1	+	7551086	7551137	255,0,0
chr_1	7551880	7551931	Merged-chr_1-7551906-5	1	+	7551880	7551931	255,0,0
chr_1	7601452	7601503	Merged-chr_1-7601478-1	1	+	7601452	7601503	255,0,0
chr_1	7605399	7605450	Merged-chr_1-7605425-1	1	+	7605399	7605450	255,0,0
chr_1	7612042	7612095	Merged-chr_1-7612069-2	1	-	7612042	7612095	255,0,0
chr_1	7623314	7623406	Merged-chr_1-7623360-2	1	-	7623314	7623406	255,0,0
chr_1	7667709	7667760	Merged-chr_1-7667735-1	1	+	7667709	7667760	255,0,0
chr_1	7692445	7692496	Merged-chr_1-7692471-1	1	+	7692445	7692496	255,0,0
chr_1	7693238	7693289	Merged-chr_1-7693264-1	1	-	7693238	7693289	255,0,0
chr_1	7704459	7704510	Merged-chr_1-7704485-3	1	-	7704459	7704510	255,0,0
chr_1	7712511	7712563	Merged-chr_1-7712537-5	1	-	7712511	7712563	255,0,0
chr_1	7752910	7752961	Merged-chr_1-7752936-1	1	-	7752910	7752961	255,0,0
chr_1	7755998	7756049	Merged-chr_1-7756024-1	1	-	7755998	7756049	255,0,0
chr_1	7781508	7781559	Merged-chr_1-7781534-1	1	-	7781508	7781559	255,0,0
chr_1	7783529	7783580	Merged-chr_1-7783555-1	1	+	7783529	7783580	255,0,0
chr_1	7799717	7799768	Merged-chr_1-7799743-1	1	+	7799717	7799768	255,0,0
chr_1	7801127	7801178	Merged-chr_1-7801153-1	1	-	7801127	7801178	255,0,0
chr_1	7811166	7811217	Merged-chr_1-7811192-1	1	+	7811166	7811217	255,0,0
chr_1	7813988	7814039	Merged-chr_1-7814014-3	1	-	7813988	7814039	255,0,0
chr_1	7815491	7815542	Merged-chr_1-7815517-4	1	-	7815491	7815542	255,0,0
chr_1	7822600	7822651	Merged-chr_1-7822626-2	1	-	7822600	7822651	255,0,0
chr_1	7825894	7825945	Merged-chr_1-7825920-5	1	-	7825894	7825945	255,0,0
chr_1	7826090	7826141	Merged-chr_1-7826116-2	1	+	7826090	7826141	255,0,0
chr_1	7827577	7827628	Merged-chr_1-7827603-1	1	+	7827577	7827628	255,0,0
chr_1	7835130	7835181	Merged-chr_1-7835156-7	1	+	7835130	7835181	255,0,0
chr_1	7836878	7836951	Merged-chr_1-7836915-2	1	+	7836878	7836951	255,0,0
chr_1	7839333	7839384	Merged-chr_1-7839359-2	1	+	7839333	7839384	255,0,0
chr_1	7840871	7840922	Merged-chr_1-7840897-7	1	-	7840871	7840922	255,0,0
chr_1	7841496	7841567	Merged-chr_1-7841532-2	1	+	7841496	7841567	255,0,0
chr_1	7841587	7841638	Merged-chr_1-7841613-1	1	+	7841587	7841638	255,0,0
chr_1	7842740	7842791	Merged-chr_1-7842766-1	1	+	7842740	7842791	255,0,0
chr_1	7843269	7843320	Merged-chr_1-7843295-1	1	+	7843269	7843320	255,0,0
chr_1	7843741	7843792	Merged-chr_1-7843767-1	1	+	7843741	7843792	255,0,0
chr_1	7843795	7843846	Merged-chr_1-7843821-1	1	+	7843795	7843846	255,0,0
chr_1	7846162	7846213	Merged-chr_1-7846188-1	1	-	7846162	7846213	255,0,0
chr_1	7854084	7854135	Merged-chr_1-7854110-1	1	-	7854084	7854135	255,0,0
chr_1	7854515	7854571	Merged-chr_1-7854544-5	1	-	7854515	7854571	255,0,0
chr_1	7855402	7855453	Merged-chr_1-7855428-1	1	+	7855402	7855453	255,0,0
chr_1	7875103	7875154	Merged-chr_1-7875129-1	1	-	7875103	7875154	255,0,0
chr_1	7883147	7883198	Merged-chr_1-7883173-1	1	+	7883147	7883198	255,0,0
chr_1	7883580	7883631	Merged-chr_1-7883606-4	1	+	7883580	7883631	255,0,0
chr_1	7901687	7901747	Merged-chr_1-7901715-7	1	-	7901687	7901747	255,0,0
chr_1	7901989	7902043	Merged-chr_1-7902016-6	1	+	7901989	7902043	255,0,0
chr_1	7907146	7907197	Merged-chr_1-7907172-1	1	+	7907146	7907197	255,0,0
chr_1	7963747	7963798	Merged-chr_1-7963773-1	1	-	7963747	7963798	255,0,0
chr_1	7969756	7969807	Merged-chr_1-7969782-2	1	+	7969756	7969807	255,0,0
chr_1	7971094	7971145	Merged-chr_1-7971120-1	1	+	7971094	7971145	255,0,0
chr_1	7971211	7971262	Merged-chr_1-7971237-4	1	+	7971211	7971262	255,0,0
chr_1	8000641	8000692	Merged-chr_1-8000667-5	1	+	8000641	8000692	255,0,0
chr_1	8009667	8009718	Merged-chr_1-8009693-1	1	-	8009667	8009718	255,0,0
chr_1	8027946	8027997	Merged-chr_1-8027972-1	1	+	8027946	8027997	255,0,0
chr_1	8061520	8061571	Merged-chr_1-8061546-5	1	-	8061520	8061571	255,0,0
chr_1	8061884	8061935	Merged-chr_1-8061910-5	1	+	8061884	8061935	255,0,0
chr_1	8063916	8063967	Merged-chr_1-8063942-5	1	+	8063916	8063967	255,0,0
chr_1	8067710	8067761	Merged-chr_1-8067736-1	1	+	8067710	8067761	255,0,0
chr_1	8073633	8073684	Merged-chr_1-8073659-6	1	+	8073633	8073684	255,0,0
chr_1	8078006	8078057	Merged-chr_1-8078032-1	1	-	8078006	8078057	255,0,0
chr_1	8128978	8129029	Merged-chr_1-8129004-1	1	+	8128978	8129029	255,0,0
chr_1	8139054	8139105	Merged-chr_1-8139080-1	1	-	8139054	8139105	255,0,0
chr_1	8152530	8152581	Merged-chr_1-8152556-1	1	+	8152530	8152581	255,0,0
chr_1	8153079	8153130	Merged-chr_1-8153105-2	1	-	8153079	8153130	255,0,0
chr_1	8162632	8162683	Merged-chr_1-8162658-1	1	+	8162632	8162683	255,0,0
chr_1	8164351	8164402	Merged-chr_1-8164377-5	1	-	8164351	8164402	255,0,0
chr_1	8187507	8187558	Merged-chr_1-8187533-1	1	-	8187507	8187558	255,0,0
chr_1	8187609	8187660	Merged-chr_1-8187635-1	1	-	8187609	8187660	255,0,0
chr_1	8187752	8187803	Merged-chr_1-8187778-1	1	-	8187752	8187803	255,0,0
chr_1	8188175	8188226	Merged-chr_1-8188201-1	1	-	8188175	8188226	255,0,0
chr_1	8198412	8198463	Merged-chr_1-8198438-6	1	-	8198412	8198463	255,0,0
chr_1	8198556	8198607	Merged-chr_1-8198582-1	1	+	8198556	8198607	255,0,0
chr_1	8199040	8199092	Merged-chr_1-8199066-2	1	+	8199040	8199092	255,0,0
chr_1	8199092	8199143	Merged-chr_1-8199118-1	1	+	8199092	8199143	255,0,0
chr_1	8199791	8199842	Merged-chr_1-8199817-1	1	-	8199791	8199842	255,0,0
chr_1	8200391	8200458	Merged-chr_1-8200430-7	1	+	8200391	8200458	255,0,0
chr_1	8203797	8203859	Merged-chr_1-8203830-7	1	-	8203797	8203859	255,0,0
chr_1	8203816	8203867	Merged-chr_1-8203842-4	1	+	8203816	8203867	255,0,0
chr_1	8209399	8209450	Merged-chr_1-8209425-5	1	+	8209399	8209450	255,0,0
chr_1	8213330	8213381	Merged-chr_1-8213356-5	1	-	8213330	8213381	255,0,0
chr_1	8213630	8213681	Merged-chr_1-8213656-5	1	+	8213630	8213681	255,0,0
chr_1	8221434	8221485	Merged-chr_1-8221460-5	1	-	8221434	8221485	255,0,0
chr_1	8231346	8231397	Merged-chr_1-8231372-1	1	+	8231346	8231397	255,0,0
chr_1	8246923	8246974	Merged-chr_1-8246949-5	1	+	8246923	8246974	255,0,0
chr_1	8280668	8280719	Merged-chr_1-8280694-1	1	+	8280668	8280719	255,0,0
chr_1	8283885	8283936	Merged-chr_1-8283911-4	1	-	8283885	8283936	255,0,0
chr_1	8287305	8287356	Merged-chr_1-8287331-1	1	+	8287305	8287356	255,0,0
chr_1	8313869	8313920	Merged-chr_1-8313895-7	1	-	8313869	8313920	255,0,0
chr_1	8314293	8314344	Merged-chr_1-8314319-5	1	+	8314293	8314344	255,0,0
chr_1	8314352	8314403	Merged-chr_1-8314378-2	1	+	8314352	8314403	255,0,0
chr_1	8316783	8316834	Merged-chr_1-8316809-7	1	-	8316783	8316834	255,0,0
chr_1	8319903	8319954	Merged-chr_1-8319929-5	1	-	8319903	8319954	255,0,0
chr_1	8322777	8322836	Merged-chr_1-8322807-7	1	-	8322777	8322836	255,0,0
chr_1	8323035	8323086	Merged-chr_1-8323061-7	1	+	8323035	8323086	255,0,0
chr_1	8326764	8326816	Merged-chr_1-8326790-4	1	+	8326764	8326816	255,0,0
chr_1	8327660	8327711	Merged-chr_1-8327686-1	1	+	8327660	8327711	255,0,0
chr_1	8328416	8328467	Merged-chr_1-8328442-2	1	+	8328416	8328467	255,0,0
chr_1	8329418	8329469	Merged-chr_1-8329444-2	1	-	8329418	8329469	255,0,0
chr_1	8329482	8329543	Merged-chr_1-8329511-5	1	+	8329482	8329543	255,0,0
chr_1	8332760	8332811	Merged-chr_1-8332786-7	1	+	8332760	8332811	255,0,0
chr_1	8338125	8338176	Merged-chr_1-8338151-1	1	-	8338125	8338176	255,0,0
chr_1	8338238	8338289	Merged-chr_1-8338264-1	1	-	8338238	8338289	255,0,0
chr_1	8338544	8338595	Merged-chr_1-8338570-5	1	-	8338544	8338595	255,0,0
chr_1	8340413	8340464	Merged-chr_1-8340439-1	1	-	8340413	8340464	255,0,0
chr_1	8340616	8340667	Merged-chr_1-8340642-7	1	+	8340616	8340667	255,0,0
chr_1	8349573	8349624	Merged-chr_1-8349599-1	1	-	8349573	8349624	255,0,0
chr_1	8353553	8353604	Merged-chr_1-8353579-7	1	-	8353553	8353604	255,0,0
chr_1	8354114	8354165	Merged-chr_1-8354140-7	1	-	8354114	8354165	255,0,0
chr_1	8354343	8354394	Merged-chr_1-8354369-1	1	+	8354343	8354394	255,0,0
chr_1	8354722	8354774	Merged-chr_1-8354748-2	1	-	8354722	8354774	255,0,0
chr_1	8354804	8354857	Merged-chr_1-8354831-5	1	+	8354804	8354857	255,0,0
chr_1	8376761	8376812	Merged-chr_1-8376787-7	1	-	8376761	8376812	255,0,0
chr_1	8376817	8376868	Merged-chr_1-8376843-7	1	+	8376817	8376868	255,0,0
chr_1	8381857	8381908	Merged-chr_1-8381883-2	1	+	8381857	8381908	255,0,0
chr_1	8381985	8382036	Merged-chr_1-8382011-2	1	+	8381985	8382036	255,0,0
chr_1	8386348	8386399	Merged-chr_1-8386374-1	1	-	8386348	8386399	255,0,0
chr_1	8389441	8389492	Merged-chr_1-8389467-7	1	-	8389441	8389492	255,0,0
chr_1	8389714	8389776	Merged-chr_1-8389745-7	1	+	8389714	8389776	255,0,0
chr_1	8392721	8392772	Merged-chr_1-8392747-2	1	-	8392721	8392772	255,0,0
chr_1	8405009	8405067	Merged-chr_1-8405039-7	1	-	8405009	8405067	255,0,0
chr_1	8409441	8409492	Merged-chr_1-8409467-2	1	+	8409441	8409492	255,0,0
chr_1	8410379	8410430	Merged-chr_1-8410405-4	1	+	8410379	8410430	255,0,0
chr_1	8413230	8413281	Merged-chr_1-8413256-6	1	-	8413230	8413281	255,0,0
chr_1	8416974	8417031	Merged-chr_1-8417001-7	1	-	8416974	8417031	255,0,0
chr_1	8417380	8417431	Merged-chr_1-8417406-5	1	+	8417380	8417431	255,0,0
chr_1	8422259	8422310	Merged-chr_1-8422285-1	1	-	8422259	8422310	255,0,0
chr_1	8422428	8422479	Merged-chr_1-8422454-1	1	-	8422428	8422479	255,0,0
chr_1	8422693	8422744	Merged-chr_1-8422719-7	1	+	8422693	8422744	255,0,0
chr_1	8430098	8430149	Merged-chr_1-8430124-1	1	+	8430098	8430149	255,0,0
chr_1	8439463	8439514	Merged-chr_1-8439489-3	1	-	8439463	8439514	255,0,0
chr_1	8440239	8440294	Merged-chr_1-8440267-7	1	-	8440239	8440294	255,0,0
chr_1	8442674	8442725	Merged-chr_1-8442700-5	1	+	8442674	8442725	255,0,0
chr_1	8448644	8448695	Merged-chr_1-8448670-4	1	+	8448644	8448695	255,0,0
chr_1	8450268	8450319	Merged-chr_1-8450294-5	1	-	8450268	8450319	255,0,0
chr_1	8453356	8453407	Merged-chr_1-8453382-4	1	-	8453356	8453407	255,0,0
chr_1	8454986	8455037	Merged-chr_1-8455012-6	1	+	8454986	8455037	255,0,0
chr_1	8458152	8458215	Merged-chr_1-8458181-7	1	-	8458152	8458215	255,0,0
chr_1	8458247	8458300	Merged-chr_1-8458274-4	1	+	8458247	8458300	255,0,0
chr_1	8467878	8467929	Merged-chr_1-8467904-1	1	+	8467878	8467929	255,0,0
chr_1	8480603	8480654	Merged-chr_1-8480629-7	1	+	8480603	8480654	255,0,0
chr_1	8484346	8484397	Merged-chr_1-8484372-7	1	-	8484346	8484397	255,0,0
chr_1	8484367	8484430	Merged-chr_1-8484402-4	1	+	8484367	8484430	255,0,0
chr_1	8487658	8487709	Merged-chr_1-8487684-2	1	-	8487658	8487709	255,0,0
chr_1	8487943	8487994	Merged-chr_1-8487969-1	1	+	8487943	8487994	255,0,0
chr_1	8488631	8488682	Merged-chr_1-8488657-1	1	-	8488631	8488682	255,0,0
chr_1	8489647	8489714	Merged-chr_1-8489682-7	1	-	8489647	8489714	255,0,0
chr_1	8489684	8489735	Merged-chr_1-8489710-7	1	+	8489684	8489735	255,0,0
chr_1	8494262	8494313	Merged-chr_1-8494288-1	1	-	8494262	8494313	255,0,0
chr_1	8497613	8497668	Merged-chr_1-8497641-2	1	-	8497613	8497668	255,0,0
chr_1	8498033	8498086	Merged-chr_1-8498060-7	1	+	8498033	8498086	255,0,0
chr_1	8503637	8503688	Merged-chr_1-8503663-1	1	-	8503637	8503688	255,0,0
chr_1	8507169	8507235	Merged-chr_1-8507199-5	1	+	8507169	8507235	255,0,0
chr_1	8508302	8508367	Merged-chr_1-8508335-6	1	+	8508302	8508367	255,0,0
chr_1	8515747	8515798	Merged-chr_1-8515773-6	1	-	8515747	8515798	255,0,0
chr_1	8515849	8515904	Merged-chr_1-8515877-7	1	+	8515849	8515904	255,0,0
chr_1	8520423	8520474	Merged-chr_1-8520449-1	1	-	8520423	8520474	255,0,0
chr_1	8521546	8521597	Merged-chr_1-8521572-1	1	+	8521546	8521597	255,0,0
chr_1	8522309	8522360	Merged-chr_1-8522335-1	1	-	8522309	8522360	255,0,0
chr_1	8522416	8522467	Merged-chr_1-8522442-1	1	-	8522416	8522467	255,0,0
chr_1	8529038	8529089	Merged-chr_1-8529064-1	1	-	8529038	8529089	255,0,0
chr_1	8551965	8552016	Merged-chr_1-8551991-2	1	+	8551965	8552016	255,0,0
chr_1	8552360	8552411	Merged-chr_1-8552386-1	1	+	8552360	8552411	255,0,0
chr_1	8553577	8553628	Merged-chr_1-8553603-1	1	-	8553577	8553628	255,0,0
chr_1	8555726	8555777	Merged-chr_1-8555752-1	1	-	8555726	8555777	255,0,0
chr_1	8560154	8560205	Merged-chr_1-8560180-1	1	+	8560154	8560205	255,0,0
chr_1	8563228	8563279	Merged-chr_1-8563254-4	1	-	8563228	8563279	255,0,0
chr_1	8568196	8568247	Merged-chr_1-8568222-7	1	-	8568196	8568247	255,0,0
chr_1	8569799	8569850	Merged-chr_1-8569825-1	1	+	8569799	8569850	255,0,0
chr_1	8571109	8571160	Merged-chr_1-8571135-1	1	+	8571109	8571160	255,0,0
chr_1	8571952	8572004	Merged-chr_1-8571978-2	1	+	8571952	8572004	255,0,0
chr_1	8575479	8575530	Merged-chr_1-8575505-7	1	-	8575479	8575530	255,0,0
chr_1	8582954	8583005	Merged-chr_1-8582980-1	1	-	8582954	8583005	255,0,0
chr_1	8589556	8589656	Merged-chr_1-8589618-4	1	+	8589556	8589656	255,0,0
chr_1	8589662	8589713	Merged-chr_1-8589688-2	1	+	8589662	8589713	255,0,0
chr_1	8589749	8589800	Merged-chr_1-8589775-1	1	+	8589749	8589800	255,0,0
chr_1	8590705	8590756	Merged-chr_1-8590731-7	1	-	8590705	8590756	255,0,0
chr_1	8592984	8593071	Merged-chr_1-8593028-2	1	-	8592984	8593071	255,0,0
chr_1	8593378	8593483	Merged-chr_1-8593442-7	1	-	8593378	8593483	255,0,0
chr_1	8607201	8607252	Merged-chr_1-8607227-1	1	-	8607201	8607252	255,0,0
chr_1	8609454	8609505	Merged-chr_1-8609480-1	1	+	8609454	8609505	255,0,0
chr_1	8615746	8615797	Merged-chr_1-8615772-1	1	-	8615746	8615797	255,0,0
chr_1	8622693	8622744	Merged-chr_1-8622719-5	1	-	8622693	8622744	255,0,0
chr_1	8627991	8628042	Merged-chr_1-8628017-7	1	+	8627991	8628042	255,0,0
chr_1	8629294	8629345	Merged-chr_1-8629320-5	1	+	8629294	8629345	255,0,0
chr_1	8630347	8630398	Merged-chr_1-8630373-6	1	+	8630347	8630398	255,0,0
chr_1	8632445	8632516	Merged-chr_1-8632484-3	1	-	8632445	8632516	255,0,0
chr_1	8632460	8632519	Merged-chr_1-8632490-2	1	+	8632460	8632519	255,0,0
chr_1	8645572	8645631	Merged-chr_1-8645602-2	1	-	8645572	8645631	255,0,0
chr_1	8679308	8679359	Merged-chr_1-8679334-4	1	-	8679308	8679359	255,0,0
chr_1	8693426	8693491	Merged-chr_1-8693454-7	1	-	8693426	8693491	255,0,0
chr_1	8693673	8693727	Merged-chr_1-8693701-4	1	+	8693673	8693727	255,0,0
chr_1	8694527	8694578	Merged-chr_1-8694553-1	1	+	8694527	8694578	255,0,0
chr_1	8695043	8695094	Merged-chr_1-8695069-1	1	+	8695043	8695094	255,0,0
chr_1	8699063	8699131	Merged-chr_1-8699097-7	1	-	8699063	8699131	255,0,0
chr_1	8699273	8699368	Merged-chr_1-8699318-4	1	+	8699273	8699368	255,0,0
chr_1	8708302	8708353	Merged-chr_1-8708328-1	1	-	8708302	8708353	255,0,0
chr_1	8715680	8715731	Merged-chr_1-8715706-7	1	-	8715680	8715731	255,0,0
chr_1	8715734	8715794	Merged-chr_1-8715762-7	1	+	8715734	8715794	255,0,0
chr_1	8724747	8724798	Merged-chr_1-8724773-2	1	-	8724747	8724798	255,0,0
chr_1	8729097	8729150	Merged-chr_1-8729124-4	1	+	8729097	8729150	255,0,0
chr_1	8733495	8733552	Merged-chr_1-8733525-4	1	-	8733495	8733552	255,0,0
chr_1	8734511	8734586	Merged-chr_1-8734543-7	1	+	8734511	8734586	255,0,0
chr_1	8739953	8740004	Merged-chr_1-8739979-1	1	+	8739953	8740004	255,0,0
chr_1	8740817	8740868	Merged-chr_1-8740843-1	1	+	8740817	8740868	255,0,0
chr_1	8744007	8744058	Merged-chr_1-8744033-5	1	-	8744007	8744058	255,0,0
chr_1	8748454	8748505	Merged-chr_1-8748480-1	1	+	8748454	8748505	255,0,0
chr_1	8760682	8760733	Merged-chr_1-8760708-5	1	-	8760682	8760733	255,0,0
chr_1	8761438	8761489	Merged-chr_1-8761464-7	1	+	8761438	8761489	255,0,0
chr_1	8786082	8786137	Merged-chr_1-8786111-7	1	-	8786082	8786137	255,0,0
chr_1	8789369	8789421	Merged-chr_1-8789395-7	1	+	8789369	8789421	255,0,0
chr_1	8790220	8790271	Merged-chr_1-8790246-1	1	+	8790220	8790271	255,0,0
chr_1	8792209	8792260	Merged-chr_1-8792235-1	1	+	8792209	8792260	255,0,0
chr_1	8795681	8795732	Merged-chr_1-8795707-1	1	+	8795681	8795732	255,0,0
chr_1	8797287	8797339	Merged-chr_1-8797313-7	1	+	8797287	8797339	255,0,0
chr_1	8800044	8800095	Merged-chr_1-8800070-1	1	-	8800044	8800095	255,0,0
chr_1	8800416	8800467	Merged-chr_1-8800442-1	1	-	8800416	8800467	255,0,0
chr_1	8801007	8801075	Merged-chr_1-8801040-5	1	-	8801007	8801075	255,0,0
chr_1	8809643	8809694	Merged-chr_1-8809669-7	1	-	8809643	8809694	255,0,0
chr_1	8809768	8809828	Merged-chr_1-8809798-5	1	+	8809768	8809828	255,0,0
chr_1	8809953	8810004	Merged-chr_1-8809979-1	1	+	8809953	8810004	255,0,0
chr_1	8812533	8812584	Merged-chr_1-8812559-7	1	-	8812533	8812584	255,0,0
chr_1	8813307	8813358	Merged-chr_1-8813333-1	1	-	8813307	8813358	255,0,0
chr_1	8814078	8814129	Merged-chr_1-8814104-3	1	+	8814078	8814129	255,0,0
chr_1	8830209	8830260	Merged-chr_1-8830235-3	1	+	8830209	8830260	255,0,0
chr_1	8843649	8843700	Merged-chr_1-8843675-1	1	+	8843649	8843700	255,0,0
chr_1	8847697	8847748	Merged-chr_1-8847723-6	1	-	8847697	8847748	255,0,0
chr_1	8866642	8866693	Merged-chr_1-8866668-5	1	-	8866642	8866693	255,0,0
chr_1	8871893	8871944	Merged-chr_1-8871919-5	1	+	8871893	8871944	255,0,0
chr_1	8903172	8903223	Merged-chr_1-8903198-5	1	+	8903172	8903223	255,0,0
chr_1	8905142	8905193	Merged-chr_1-8905168-5	1	+	8905142	8905193	255,0,0
chr_1	8916136	8916187	Merged-chr_1-8916162-5	1	-	8916136	8916187	255,0,0
chr_1	8918340	8918391	Merged-chr_1-8918366-7	1	+	8918340	8918391	255,0,0
chr_1	8927638	8927689	Merged-chr_1-8927664-1	1	+	8927638	8927689	255,0,0
chr_1	8931213	8931264	Merged-chr_1-8931239-7	1	+	8931213	8931264	255,0,0
chr_1	8934216	8934267	Merged-chr_1-8934242-5	1	+	8934216	8934267	255,0,0
chr_1	8952124	8952175	Merged-chr_1-8952150-2	1	+	8952124	8952175	255,0,0
chr_1	8960593	8960644	Merged-chr_1-8960619-3	1	+	8960593	8960644	255,0,0
chr_1	8993699	8993794	Merged-chr_1-8993740-7	1	+	8993699	8993794	255,0,0
chr_1	8996155	8996217	Merged-chr_1-8996186-2	1	-	8996155	8996217	255,0,0
chr_1	8996178	8996229	Merged-chr_1-8996204-1	1	+	8996178	8996229	255,0,0
chr_1	8998829	8998880	Merged-chr_1-8998855-1	1	+	8998829	8998880	255,0,0
chr_1	9009184	9009235	Merged-chr_1-9009210-4	1	+	9009184	9009235	255,0,0
chr_1	9013839	9013891	Merged-chr_1-9013865-2	1	+	9013839	9013891	255,0,0
chr_1	9018386	9018437	Merged-chr_1-9018412-1	1	-	9018386	9018437	255,0,0
chr_1	9023457	9023508	Merged-chr_1-9023483-6	1	+	9023457	9023508	255,0,0
chr_1	9026187	9026238	Merged-chr_1-9026213-5	1	+	9026187	9026238	255,0,0
chr_1	9031652	9031703	Merged-chr_1-9031678-1	1	-	9031652	9031703	255,0,0
chr_1	9032147	9032198	Merged-chr_1-9032173-1	1	-	9032147	9032198	255,0,0
chr_1	9032583	9032634	Merged-chr_1-9032609-1	1	-	9032583	9032634	255,0,0
chr_1	9039161	9039212	Merged-chr_1-9039187-1	1	+	9039161	9039212	255,0,0
chr_1	9059205	9059256	Merged-chr_1-9059231-1	1	+	9059205	9059256	255,0,0
chr_1	9060239	9060290	Merged-chr_1-9060265-6	1	+	9060239	9060290	255,0,0
chr_1	9066221	9066272	Merged-chr_1-9066247-2	1	+	9066221	9066272	255,0,0
chr_1	9076894	9076945	Merged-chr_1-9076920-1	1	+	9076894	9076945	255,0,0
chr_1	9105009	9105060	Merged-chr_1-9105035-5	1	+	9105009	9105060	255,0,0
chr_1	9113612	9113663	Merged-chr_1-9113638-1	1	+	9113612	9113663	255,0,0
chr_1	9117555	9117606	Merged-chr_1-9117581-4	1	+	9117555	9117606	255,0,0
chr_1	9118929	9118980	Merged-chr_1-9118955-3	1	+	9118929	9118980	255,0,0
chr_1	9120671	9120722	Merged-chr_1-9120697-3	1	+	9120671	9120722	255,0,0
chr_1	9121483	9121534	Merged-chr_1-9121509-3	1	+	9121483	9121534	255,0,0
chr_1	9123512	9123563	Merged-chr_1-9123538-2	1	+	9123512	9123563	255,0,0
chr_1	9139254	9139305	Merged-chr_1-9139280-2	1	-	9139254	9139305	255,0,0
chr_1	9155717	9155769	Merged-chr_1-9155743-5	1	+	9155717	9155769	255,0,0
chr_1	9165232	9165283	Merged-chr_1-9165258-5	1	-	9165232	9165283	255,0,0
chr_1	9170646	9170698	Merged-chr_1-9170672-3	1	+	9170646	9170698	255,0,0
chr_1	9190275	9190326	Merged-chr_1-9190301-5	1	+	9190275	9190326	255,0,0
chr_1	9204726	9204777	Merged-chr_1-9204752-5	1	+	9204726	9204777	255,0,0
chr_1	9207195	9207249	Merged-chr_1-9207221-5	1	+	9207195	9207249	255,0,0
chr_1	9207600	9207651	Merged-chr_1-9207626-5	1	+	9207600	9207651	255,0,0
chr_1	9212972	9213023	Merged-chr_1-9212998-5	1	-	9212972	9213023	255,0,0
chr_1	9216853	9216904	Merged-chr_1-9216879-5	1	-	9216853	9216904	255,0,0
chr_1	9247628	9247679	Merged-chr_1-9247654-1	1	-	9247628	9247679	255,0,0
chr_1	9257770	9257821	Merged-chr_1-9257796-1	1	-	9257770	9257821	255,0,0
chr_1	9262937	9262988	Merged-chr_1-9262963-1	1	+	9262937	9262988	255,0,0
chr_1	9269326	9269377	Merged-chr_1-9269352-1	1	-	9269326	9269377	255,0,0
chr_1	9314891	9314942	Merged-chr_1-9314917-1	1	+	9314891	9314942	255,0,0
chr_1	9327980	9328031	Merged-chr_1-9328006-4	1	+	9327980	9328031	255,0,0
chr_1	9363862	9363913	Merged-chr_1-9363888-1	1	+	9363862	9363913	255,0,0
chr_1	9380581	9380632	Merged-chr_1-9380607-1	1	-	9380581	9380632	255,0,0
chr_1	9388323	9388374	Merged-chr_1-9388349-1	1	-	9388323	9388374	255,0,0
chr_1	9395694	9395745	Merged-chr_1-9395720-1	1	+	9395694	9395745	255,0,0
chr_1	9402746	9402797	Merged-chr_1-9402772-5	1	-	9402746	9402797	255,0,0
chr_1	9416851	9416902	Merged-chr_1-9416877-7	1	-	9416851	9416902	255,0,0
chr_1	9416934	9416985	Merged-chr_1-9416960-1	1	+	9416934	9416985	255,0,0
chr_1	9417023	9417074	Merged-chr_1-9417049-1	1	+	9417023	9417074	255,0,0
chr_1	9421256	9421307	Merged-chr_1-9421282-7	1	-	9421256	9421307	255,0,0
chr_1	9421588	9421639	Merged-chr_1-9421614-2	1	+	9421588	9421639	255,0,0
chr_1	9422011	9422062	Merged-chr_1-9422037-1	1	+	9422011	9422062	255,0,0
chr_1	9422914	9422965	Merged-chr_1-9422940-4	1	+	9422914	9422965	255,0,0
chr_1	9423004	9423055	Merged-chr_1-9423030-3	1	+	9423004	9423055	255,0,0
chr_1	9427206	9427257	Merged-chr_1-9427232-1	1	-	9427206	9427257	255,0,0
chr_1	9428188	9428239	Merged-chr_1-9428214-7	1	-	9428188	9428239	255,0,0
chr_1	9430282	9430374	Merged-chr_1-9430319-7	1	+	9430282	9430374	255,0,0
chr_1	9432112	9432163	Merged-chr_1-9432138-1	1	+	9432112	9432163	255,0,0
chr_1	9436240	9436304	Merged-chr_1-9436272-4	1	-	9436240	9436304	255,0,0
chr_1	9438283	9438334	Merged-chr_1-9438309-7	1	-	9438283	9438334	255,0,0
chr_1	9438590	9438665	Merged-chr_1-9438621-5	1	+	9438590	9438665	255,0,0
chr_1	9443697	9443748	Merged-chr_1-9443723-5	1	+	9443697	9443748	255,0,0
chr_1	9446171	9446222	Merged-chr_1-9446197-1	1	-	9446171	9446222	255,0,0
chr_1	9451825	9451876	Merged-chr_1-9451851-5	1	-	9451825	9451876	255,0,0
chr_1	9453746	9453797	Merged-chr_1-9453772-1	1	+	9453746	9453797	255,0,0
chr_1	9456219	9456270	Merged-chr_1-9456245-2	1	-	9456219	9456270	255,0,0
chr_1	9467974	9468025	Merged-chr_1-9468000-1	1	-	9467974	9468025	255,0,0
chr_1	9468092	9468143	Merged-chr_1-9468118-2	1	+	9468092	9468143	255,0,0
chr_1	9473428	9473479	Merged-chr_1-9473454-5	1	-	9473428	9473479	255,0,0
chr_1	9476538	9476589	Merged-chr_1-9476564-5	1	-	9476538	9476589	255,0,0
chr_1	9482353	9482404	Merged-chr_1-9482379-2	1	-	9482353	9482404	255,0,0
chr_1	9487990	9488041	Merged-chr_1-9488016-5	1	-	9487990	9488041	255,0,0
chr_1	9500167	9500218	Merged-chr_1-9500193-2	1	+	9500167	9500218	255,0,0
chr_1	9502191	9502277	Merged-chr_1-9502234-4	1	+	9502191	9502277	255,0,0
chr_1	9504844	9504895	Merged-chr_1-9504870-1	1	+	9504844	9504895	255,0,0
chr_1	9505045	9505096	Merged-chr_1-9505071-2	1	+	9505045	9505096	255,0,0
chr_1	9582563	9582614	Merged-chr_1-9582589-5	1	-	9582563	9582614	255,0,0
chr_1	9587683	9587734	Merged-chr_1-9587709-6	1	-	9587683	9587734	255,0,0
chr_1	9591581	9591632	Merged-chr_1-9591607-1	1	-	9591581	9591632	255,0,0
chr_1	9600289	9600340	Merged-chr_1-9600315-5	1	-	9600289	9600340	255,0,0
chr_1	9621936	9621987	Merged-chr_1-9621962-5	1	+	9621936	9621987	255,0,0
chr_1	9628145	9628196	Merged-chr_1-9628171-1	1	-	9628145	9628196	255,0,0
chr_1	9638600	9638651	Merged-chr_1-9638626-2	1	-	9638600	9638651	255,0,0
chr_1	9654058	9654109	Merged-chr_1-9654084-1	1	-	9654058	9654109	255,0,0
chr_1	9681374	9681425	Merged-chr_1-9681400-1	1	-	9681374	9681425	255,0,0
chr_1	9681430	9681482	Merged-chr_1-9681456-2	1	+	9681430	9681482	255,0,0
chr_1	9690868	9690919	Merged-chr_1-9690894-1	1	+	9690868	9690919	255,0,0
chr_1	9691746	9691812	Merged-chr_1-9691779-2	1	+	9691746	9691812	255,0,0
chr_1	9691821	9691884	Merged-chr_1-9691853-5	1	+	9691821	9691884	255,0,0
chr_1	9692557	9692612	Merged-chr_1-9692585-7	1	-	9692557	9692612	255,0,0
chr_1	9692618	9692669	Merged-chr_1-9692644-1	1	+	9692618	9692669	255,0,0
chr_1	9692865	9692916	Merged-chr_1-9692891-1	1	-	9692865	9692916	255,0,0
chr_1	9693328	9693379	Merged-chr_1-9693354-1	1	+	9693328	9693379	255,0,0
chr_1	9693878	9693929	Merged-chr_1-9693904-1	1	-	9693878	9693929	255,0,0
chr_1	9696425	9696476	Merged-chr_1-9696451-1	1	-	9696425	9696476	255,0,0
chr_1	9696708	9696759	Merged-chr_1-9696734-7	1	-	9696708	9696759	255,0,0
chr_1	9698330	9698381	Merged-chr_1-9698356-1	1	+	9698330	9698381	255,0,0
chr_1	9699146	9699197	Merged-chr_1-9699172-4	1	+	9699146	9699197	255,0,0
chr_1	9702815	9702880	Merged-chr_1-9702845-6	1	+	9702815	9702880	255,0,0
chr_1	9705250	9705310	Merged-chr_1-9705282-7	1	-	9705250	9705310	255,0,0
chr_1	9705908	9705963	Merged-chr_1-9705934-6	1	+	9705908	9705963	255,0,0
chr_1	9705988	9706039	Merged-chr_1-9706014-1	1	+	9705988	9706039	255,0,0
chr_1	9716606	9716657	Merged-chr_1-9716632-1	1	-	9716606	9716657	255,0,0
chr_1	9737771	9737822	Merged-chr_1-9737797-1	1	+	9737771	9737822	255,0,0
chr_1	9748899	9748950	Merged-chr_1-9748925-1	1	-	9748899	9748950	255,0,0
chr_1	9762263	9762314	Merged-chr_1-9762289-2	1	-	9762263	9762314	255,0,0
chr_1	9764046	9764112	Merged-chr_1-9764074-7	1	+	9764046	9764112	255,0,0
chr_1	9789419	9789470	Merged-chr_1-9789445-1	1	-	9789419	9789470	255,0,0
chr_1	9805554	9805605	Merged-chr_1-9805580-1	1	+	9805554	9805605	255,0,0
chr_1	9806745	9806796	Merged-chr_1-9806771-5	1	-	9806745	9806796	255,0,0
chr_1	9829844	9829895	Merged-chr_1-9829870-1	1	-	9829844	9829895	255,0,0
chr_1	9838783	9838834	Merged-chr_1-9838809-1	1	+	9838783	9838834	255,0,0
chr_1	9841678	9841729	Merged-chr_1-9841704-1	1	-	9841678	9841729	255,0,0
chr_1	9842770	9842821	Merged-chr_1-9842796-1	1	+	9842770	9842821	255,0,0
chr_1	9856314	9856365	Merged-chr_1-9856340-1	1	+	9856314	9856365	255,0,0
chr_1	9858337	9858388	Merged-chr_1-9858363-1	1	-	9858337	9858388	255,0,0
chr_1	9862092	9862143	Merged-chr_1-9862118-1	1	-	9862092	9862143	255,0,0
chr_1	9863515	9863566	Merged-chr_1-9863541-7	1	-	9863515	9863566	255,0,0
chr_1	9863825	9863912	Merged-chr_1-9863869-6	1	+	9863825	9863912	255,0,0
chr_1	9867825	9867876	Merged-chr_1-9867851-1	1	-	9867825	9867876	255,0,0
chr_1	9871292	9871369	Merged-chr_1-9871331-2	1	+	9871292	9871369	255,0,0
chr_1	9874863	9874914	Merged-chr_1-9874889-4	1	-	9874863	9874914	255,0,0
chr_1	9875773	9875894	Merged-chr_1-9875823-7	1	-	9875773	9875894	255,0,0
chr_1	9875932	9875983	Merged-chr_1-9875958-1	1	+	9875932	9875983	255,0,0
chr_1	9876038	9876089	Merged-chr_1-9876064-1	1	+	9876038	9876089	255,0,0
chr_1	9878447	9878499	Merged-chr_1-9878473-5	1	-	9878447	9878499	255,0,0
chr_1	9883938	9883989	Merged-chr_1-9883964-5	1	-	9883938	9883989	255,0,0
chr_1	9884108	9884159	Merged-chr_1-9884134-1	1	+	9884108	9884159	255,0,0
chr_1	9886447	9886498	Merged-chr_1-9886473-7	1	+	9886447	9886498	255,0,0
chr_1	9891259	9891310	Merged-chr_1-9891285-5	1	+	9891259	9891310	255,0,0
chr_1	9900266	9900376	Merged-chr_1-9900329-7	1	-	9900266	9900376	255,0,0
chr_1	9903944	9904025	Merged-chr_1-9903983-6	1	-	9903944	9904025	255,0,0
chr_1	9940161	9940217	Merged-chr_1-9940190-3	1	-	9940161	9940217	255,0,0
chr_1	9940268	9940340	Merged-chr_1-9940304-2	1	+	9940268	9940340	255,0,0
chr_1	9941634	9941736	Merged-chr_1-9941696-7	1	-	9941634	9941736	255,0,0
chr_1	9941755	9941816	Merged-chr_1-9941786-7	1	+	9941755	9941816	255,0,0
chr_1	9944602	9944653	Merged-chr_1-9944628-4	1	+	9944602	9944653	255,0,0
chr_1	9957201	9957252	Merged-chr_1-9957227-5	1	-	9957201	9957252	255,0,0
chr_1	9960374	9960435	Merged-chr_1-9960406-3	1	-	9960374	9960435	255,0,0
chr_1	9961082	9961143	Merged-chr_1-9961116-7	1	+	9961082	9961143	255,0,0
chr_1	9967483	9967537	Merged-chr_1-9967510-4	1	+	9967483	9967537	255,0,0
chr_1	9983899	9983950	Merged-chr_1-9983925-2	1	+	9983899	9983950	255,0,0
chr_1	10005629	10005680	Merged-chr_1-10005655-2	1	+	10005629	10005680	255,0,0
chr_1	10007392	10007443	Merged-chr_1-10007418-7	1	+	10007392	10007443	255,0,0
chr_1	10033095	10033146	Merged-chr_1-10033121-1	1	+	10033095	10033146	255,0,0
chr_1	10045328	10045379	Merged-chr_1-10045354-1	1	+	10045328	10045379	255,0,0
chr_1	10063035	10063096	Merged-chr_1-10063066-5	1	-	10063035	10063096	255,0,0
chr_1	10068515	10068566	Merged-chr_1-10068541-5	1	+	10068515	10068566	255,0,0
chr_1	10079906	10079957	Merged-chr_1-10079932-3	1	-	10079906	10079957	255,0,0
chr_1	10080601	10080652	Merged-chr_1-10080627-1	1	+	10080601	10080652	255,0,0
chr_1	10091066	10091117	Merged-chr_1-10091092-1	1	+	10091066	10091117	255,0,0
chr_1	10091182	10091233	Merged-chr_1-10091208-1	1	+	10091182	10091233	255,0,0
chr_1	10096193	10096244	Merged-chr_1-10096219-1	1	-	10096193	10096244	255,0,0
chr_1	10105680	10105731	Merged-chr_1-10105706-1	1	-	10105680	10105731	255,0,0
chr_1	10141493	10141544	Merged-chr_1-10141519-1	1	+	10141493	10141544	255,0,0
chr_1	10163291	10163342	Merged-chr_1-10163317-5	1	-	10163291	10163342	255,0,0
chr_1	10190740	10190791	Merged-chr_1-10190766-2	1	-	10190740	10190791	255,0,0
chr_1	10199951	10200002	Merged-chr_1-10199977-5	1	+	10199951	10200002	255,0,0
chr_1	10206992	10207043	Merged-chr_1-10207018-4	1	+	10206992	10207043	255,0,0
chr_1	10211898	10211949	Merged-chr_1-10211924-2	1	+	10211898	10211949	255,0,0
chr_1	10213872	10213928	Merged-chr_1-10213899-4	1	+	10213872	10213928	255,0,0
chr_1	10216976	10217027	Merged-chr_1-10217002-5	1	-	10216976	10217027	255,0,0
chr_1	10217595	10217646	Merged-chr_1-10217621-3	1	+	10217595	10217646	255,0,0
chr_1	10222240	10222291	Merged-chr_1-10222266-2	1	-	10222240	10222291	255,0,0
chr_1	10242859	10242910	Merged-chr_1-10242885-1	1	-	10242859	10242910	255,0,0
chr_1	10243171	10243222	Merged-chr_1-10243197-7	1	-	10243171	10243222	255,0,0
chr_1	10252913	10252964	Merged-chr_1-10252939-1	1	-	10252913	10252964	255,0,0
chr_1	10271897	10271948	Merged-chr_1-10271923-5	1	+	10271897	10271948	255,0,0
chr_1	10288451	10288502	Merged-chr_1-10288477-1	1	+	10288451	10288502	255,0,0
chr_1	10296843	10296894	Merged-chr_1-10296869-1	1	-	10296843	10296894	255,0,0
chr_1	10305905	10305956	Merged-chr_1-10305931-1	1	-	10305905	10305956	255,0,0
chr_1	10307463	10307514	Merged-chr_1-10307489-1	1	+	10307463	10307514	255,0,0
chr_1	10307660	10307719	Merged-chr_1-10307690-2	1	+	10307660	10307719	255,0,0
chr_1	10307786	10307840	Merged-chr_1-10307813-2	1	-	10307786	10307840	255,0,0
chr_1	10319742	10319793	Merged-chr_1-10319768-7	1	-	10319742	10319793	255,0,0
chr_1	10324490	10324564	Merged-chr_1-10324524-3	1	-	10324490	10324564	255,0,0
chr_1	10324771	10324822	Merged-chr_1-10324797-7	1	+	10324771	10324822	255,0,0
chr_1	10336834	10336885	Merged-chr_1-10336860-1	1	+	10336834	10336885	255,0,0
chr_1	10354131	10354182	Merged-chr_1-10354157-1	1	-	10354131	10354182	255,0,0
chr_1	10389544	10389595	Merged-chr_1-10389570-1	1	+	10389544	10389595	255,0,0
chr_1	10411891	10411942	Merged-chr_1-10411917-1	1	-	10411891	10411942	255,0,0
chr_1	10424743	10424794	Merged-chr_1-10424769-1	1	-	10424743	10424794	255,0,0
chr_1	10435600	10435651	Merged-chr_1-10435626-7	1	-	10435600	10435651	255,0,0
chr_1	10436802	10436853	Merged-chr_1-10436828-7	1	+	10436802	10436853	255,0,0
chr_1	10437757	10437808	Merged-chr_1-10437783-3	1	+	10437757	10437808	255,0,0
chr_1	10437846	10437897	Merged-chr_1-10437872-3	1	+	10437846	10437897	255,0,0
chr_1	10450356	10450407	Merged-chr_1-10450382-5	1	-	10450356	10450407	255,0,0
chr_1	10456316	10456367	Merged-chr_1-10456342-1	1	-	10456316	10456367	255,0,0
chr_1	10471396	10471447	Merged-chr_1-10471422-1	1	-	10471396	10471447	255,0,0
chr_1	10477019	10477070	Merged-chr_1-10477045-1	1	+	10477019	10477070	255,0,0
chr_1	10509484	10509535	Merged-chr_1-10509510-1	1	-	10509484	10509535	255,0,0
chr_1	10519353	10519404	Merged-chr_1-10519379-1	1	-	10519353	10519404	255,0,0
chr_1	10530504	10530555	Merged-chr_1-10530530-1	1	-	10530504	10530555	255,0,0
chr_1	10530536	10530587	Merged-chr_1-10530562-1	1	+	10530536	10530587	255,0,0
chr_1	10530736	10530787	Merged-chr_1-10530762-1	1	+	10530736	10530787	255,0,0
chr_1	10530787	10530859	Merged-chr_1-10530823-2	1	+	10530787	10530859	255,0,0
chr_1	10539997	10540078	Merged-chr_1-10540038-2	1	+	10539997	10540078	255,0,0
chr_1	10570466	10570517	Merged-chr_1-10570492-1	1	-	10570466	10570517	255,0,0
chr_1	10602977	10603028	Merged-chr_1-10603003-1	1	+	10602977	10603028	255,0,0
chr_1	10607918	10607969	Merged-chr_1-10607944-2	1	-	10607918	10607969	255,0,0
chr_1	10612602	10612653	Merged-chr_1-10612628-2	1	-	10612602	10612653	255,0,0
chr_1	10626300	10626369	Merged-chr_1-10626332-6	1	-	10626300	10626369	255,0,0
chr_1	10626856	10626907	Merged-chr_1-10626882-1	1	+	10626856	10626907	255,0,0
chr_1	10627019	10627070	Merged-chr_1-10627045-1	1	+	10627019	10627070	255,0,0
chr_1	10630667	10630719	Merged-chr_1-10630693-4	1	-	10630667	10630719	255,0,0
chr_1	10637496	10637547	Merged-chr_1-10637522-6	1	-	10637496	10637547	255,0,0
chr_1	10639773	10639824	Merged-chr_1-10639799-3	1	-	10639773	10639824	255,0,0
chr_1	10650415	10650470	Merged-chr_1-10650442-3	1	-	10650415	10650470	255,0,0
chr_1	10656719	10656770	Merged-chr_1-10656745-5	1	-	10656719	10656770	255,0,0
chr_1	10685784	10685835	Merged-chr_1-10685810-3	1	+	10685784	10685835	255,0,0
chr_1	10686892	10686943	Merged-chr_1-10686918-2	1	-	10686892	10686943	255,0,0
chr_1	10687198	10687249	Merged-chr_1-10687224-5	1	-	10687198	10687249	255,0,0
chr_1	10688961	10689023	Merged-chr_1-10688992-3	1	+	10688961	10689023	255,0,0
chr_1	10695827	10695882	Merged-chr_1-10695856-4	1	-	10695827	10695882	255,0,0
chr_1	10697813	10697864	Merged-chr_1-10697839-5	1	-	10697813	10697864	255,0,0
chr_1	10698115	10698166	Merged-chr_1-10698141-2	1	+	10698115	10698166	255,0,0
chr_1	10698218	10698269	Merged-chr_1-10698244-3	1	+	10698218	10698269	255,0,0
chr_1	10704286	10704337	Merged-chr_1-10704312-1	1	+	10704286	10704337	255,0,0
chr_1	10718377	10718429	Merged-chr_1-10718403-5	1	+	10718377	10718429	255,0,0
chr_1	10724531	10724582	Merged-chr_1-10724557-1	1	-	10724531	10724582	255,0,0
chr_1	10739299	10739350	Merged-chr_1-10739325-1	1	+	10739299	10739350	255,0,0
chr_1	10740252	10740303	Merged-chr_1-10740278-2	1	+	10740252	10740303	255,0,0
chr_1	10748141	10748192	Merged-chr_1-10748167-1	1	+	10748141	10748192	255,0,0
chr_1	10750041	10750092	Merged-chr_1-10750067-1	1	-	10750041	10750092	255,0,0
chr_1	10752702	10752753	Merged-chr_1-10752728-1	1	-	10752702	10752753	255,0,0
chr_1	10754697	10754748	Merged-chr_1-10754723-2	1	+	10754697	10754748	255,0,0
chr_1	10763190	10763241	Merged-chr_1-10763216-7	1	+	10763190	10763241	255,0,0
chr_1	10773346	10773450	Merged-chr_1-10773405-5	1	-	10773346	10773450	255,0,0
chr_1	10773668	10773719	Merged-chr_1-10773694-1	1	+	10773668	10773719	255,0,0
chr_1	10787396	10787447	Merged-chr_1-10787422-2	1	-	10787396	10787447	255,0,0
chr_1	10791142	10791193	Merged-chr_1-10791168-3	1	-	10791142	10791193	255,0,0
chr_1	10793478	10793529	Merged-chr_1-10793504-1	1	-	10793478	10793529	255,0,0
chr_1	10797881	10797932	Merged-chr_1-10797907-1	1	+	10797881	10797932	255,0,0
chr_1	10801045	10801119	Merged-chr_1-10801082-2	1	+	10801045	10801119	255,0,0
chr_1	10816037	10816088	Merged-chr_1-10816063-1	1	+	10816037	10816088	255,0,0
chr_1	10818697	10818748	Merged-chr_1-10818723-1	1	-	10818697	10818748	255,0,0
chr_1	10827706	10827758	Merged-chr_1-10827732-4	1	+	10827706	10827758	255,0,0
chr_1	10848134	10848186	Merged-chr_1-10848160-5	1	+	10848134	10848186	255,0,0
chr_1	10861427	10861478	Merged-chr_1-10861453-1	1	-	10861427	10861478	255,0,0
chr_1	10877893	10877944	Merged-chr_1-10877919-5	1	+	10877893	10877944	255,0,0
chr_1	10888743	10888794	Merged-chr_1-10888769-1	1	-	10888743	10888794	255,0,0
chr_1	10894029	10894080	Merged-chr_1-10894055-5	1	+	10894029	10894080	255,0,0
chr_1	10898578	10898629	Merged-chr_1-10898604-1	1	-	10898578	10898629	255,0,0
chr_1	10922644	10922695	Merged-chr_1-10922670-7	1	+	10922644	10922695	255,0,0
chr_1	10940290	10940341	Merged-chr_1-10940316-2	1	+	10940290	10940341	255,0,0
chr_1	10946156	10946207	Merged-chr_1-10946182-5	1	-	10946156	10946207	255,0,0
chr_1	10956317	10956368	Merged-chr_1-10956343-1	1	-	10956317	10956368	255,0,0
chr_1	10957313	10957364	Merged-chr_1-10957339-1	1	+	10957313	10957364	255,0,0
chr_1	10966898	10966949	Merged-chr_1-10966924-1	1	-	10966898	10966949	255,0,0
chr_1	10973550	10973601	Merged-chr_1-10973576-1	1	+	10973550	10973601	255,0,0
chr_1	11004134	11004185	Merged-chr_1-11004160-3	1	-	11004134	11004185	255,0,0
chr_1	11007913	11007973	Merged-chr_1-11007945-7	1	+	11007913	11007973	255,0,0
chr_1	11011815	11011866	Merged-chr_1-11011841-3	1	+	11011815	11011866	255,0,0
chr_1	11015097	11015148	Merged-chr_1-11015123-3	1	-	11015097	11015148	255,0,0
chr_1	11015715	11015768	Merged-chr_1-11015742-2	1	-	11015715	11015768	255,0,0
chr_1	11015827	11015878	Merged-chr_1-11015853-1	1	+	11015827	11015878	255,0,0
chr_1	11016225	11016276	Merged-chr_1-11016251-1	1	+	11016225	11016276	255,0,0
chr_1	11018479	11018530	Merged-chr_1-11018505-7	1	-	11018479	11018530	255,0,0
chr_1	11025261	11025312	Merged-chr_1-11025287-7	1	-	11025261	11025312	255,0,0
chr_1	11037379	11037430	Merged-chr_1-11037405-2	1	-	11037379	11037430	255,0,0
chr_1	11040176	11040227	Merged-chr_1-11040202-1	1	-	11040176	11040227	255,0,0
chr_1	11040229	11040280	Merged-chr_1-11040255-2	1	-	11040229	11040280	255,0,0
chr_1	11040295	11040362	Merged-chr_1-11040323-7	1	+	11040295	11040362	255,0,0
chr_1	11045888	11045951	Merged-chr_1-11045916-7	1	-	11045888	11045951	255,0,0
chr_1	11046099	11046150	Merged-chr_1-11046125-1	1	+	11046099	11046150	255,0,0
chr_1	11046153	11046204	Merged-chr_1-11046179-6	1	+	11046153	11046204	255,0,0
chr_1	11052265	11052333	Merged-chr_1-11052301-3	1	-	11052265	11052333	255,0,0
chr_1	11052581	11052639	Merged-chr_1-11052609-4	1	+	11052581	11052639	255,0,0
chr_1	11054040	11054142	Merged-chr_1-11054089-5	1	-	11054040	11054142	255,0,0
chr_1	11055155	11055206	Merged-chr_1-11055181-5	1	+	11055155	11055206	255,0,0
chr_1	11058445	11058496	Merged-chr_1-11058471-3	1	-	11058445	11058496	255,0,0
chr_1	11059668	11059719	Merged-chr_1-11059694-4	1	-	11059668	11059719	255,0,0
chr_1	11060317	11060368	Merged-chr_1-11060343-5	1	+	11060317	11060368	255,0,0
chr_1	11060398	11060449	Merged-chr_1-11060424-2	1	+	11060398	11060449	255,0,0
chr_1	11071011	11071062	Merged-chr_1-11071037-1	1	+	11071011	11071062	255,0,0
chr_1	11103751	11103802	Merged-chr_1-11103777-1	1	-	11103751	11103802	255,0,0
chr_1	11145437	11145488	Merged-chr_1-11145463-5	1	-	11145437	11145488	255,0,0
chr_1	11164019	11164070	Merged-chr_1-11164045-5	1	-	11164019	11164070	255,0,0
chr_1	11171986	11172043	Merged-chr_1-11172017-6	1	-	11171986	11172043	255,0,0
chr_1	11185704	11185755	Merged-chr_1-11185730-4	1	+	11185704	11185755	255,0,0
chr_1	11249540	11249591	Merged-chr_1-11249566-1	1	-	11249540	11249591	255,0,0
chr_1	11294328	11294379	Merged-chr_1-11294354-4	1	+	11294328	11294379	255,0,0
chr_1	11296086	11296137	Merged-chr_1-11296112-3	1	+	11296086	11296137	255,0,0
chr_1	11306291	11306342	Merged-chr_1-11306317-1	1	-	11306291	11306342	255,0,0
chr_1	11314387	11314438	Merged-chr_1-11314413-5	1	-	11314387	11314438	255,0,0
chr_1	11325008	11325059	Merged-chr_1-11325034-1	1	-	11325008	11325059	255,0,0
chr_1	11328208	11328259	Merged-chr_1-11328234-1	1	+	11328208	11328259	255,0,0
chr_1	11335957	11336008	Merged-chr_1-11335983-1	1	+	11335957	11336008	255,0,0
chr_1	11337120	11337171	Merged-chr_1-11337146-5	1	-	11337120	11337171	255,0,0
chr_1	11342728	11342780	Merged-chr_1-11342754-5	1	+	11342728	11342780	255,0,0
chr_1	11374322	11374373	Merged-chr_1-11374348-4	1	+	11374322	11374373	255,0,0
chr_1	11385455	11385506	Merged-chr_1-11385481-1	1	-	11385455	11385506	255,0,0
chr_1	11405774	11405825	Merged-chr_1-11405800-3	1	+	11405774	11405825	255,0,0
chr_1	11418230	11418281	Merged-chr_1-11418256-1	1	+	11418230	11418281	255,0,0
chr_1	11422177	11422234	Merged-chr_1-11422204-5	1	-	11422177	11422234	255,0,0
chr_1	11430112	11430163	Merged-chr_1-11430138-6	1	-	11430112	11430163	255,0,0
chr_1	11430212	11430263	Merged-chr_1-11430238-6	1	+	11430212	11430263	255,0,0
chr_1	11432539	11432590	Merged-chr_1-11432565-1	1	-	11432539	11432590	255,0,0
chr_1	11437336	11437387	Merged-chr_1-11437362-3	1	-	11437336	11437387	255,0,0
chr_1	11439052	11439125	Merged-chr_1-11439096-7	1	-	11439052	11439125	255,0,0
chr_1	11439119	11439182	Merged-chr_1-11439150-7	1	+	11439119	11439182	255,0,0
chr_1	11440920	11440971	Merged-chr_1-11440946-5	1	+	11440920	11440971	255,0,0
chr_1	11464883	11464934	Merged-chr_1-11464909-5	1	+	11464883	11464934	255,0,0
chr_1	11467472	11467523	Merged-chr_1-11467498-1	1	+	11467472	11467523	255,0,0
chr_1	11485470	11485521	Merged-chr_1-11485496-1	1	+	11485470	11485521	255,0,0
chr_1	11541897	11541948	Merged-chr_1-11541923-5	1	-	11541897	11541948	255,0,0
chr_1	11548201	11548252	Merged-chr_1-11548227-5	1	+	11548201	11548252	255,0,0
chr_1	11551362	11551413	Merged-chr_1-11551388-1	1	-	11551362	11551413	255,0,0
chr_1	11555691	11555742	Merged-chr_1-11555717-1	1	-	11555691	11555742	255,0,0
chr_1	11587799	11587850	Merged-chr_1-11587825-1	1	-	11587799	11587850	255,0,0
chr_1	11598769	11598820	Merged-chr_1-11598795-5	1	-	11598769	11598820	255,0,0
chr_1	11627680	11627731	Merged-chr_1-11627706-1	1	+	11627680	11627731	255,0,0
chr_1	11643974	11644025	Merged-chr_1-11644000-1	1	+	11643974	11644025	255,0,0
chr_1	11665097	11665148	Merged-chr_1-11665123-1	1	-	11665097	11665148	255,0,0
chr_1	11688682	11688733	Merged-chr_1-11688708-1	1	-	11688682	11688733	255,0,0
chr_1	11690742	11690793	Merged-chr_1-11690768-1	1	+	11690742	11690793	255,0,0
chr_1	11703601	11703652	Merged-chr_1-11703627-1	1	-	11703601	11703652	255,0,0
chr_1	11738132	11738183	Merged-chr_1-11738158-1	1	+	11738132	11738183	255,0,0
chr_1	11777074	11777125	Merged-chr_1-11777100-4	1	-	11777074	11777125	255,0,0
chr_1	11779546	11779597	Merged-chr_1-11779572-5	1	-	11779546	11779597	255,0,0
chr_1	11782178	11782229	Merged-chr_1-11782204-4	1	-	11782178	11782229	255,0,0
chr_1	11785412	11785463	Merged-chr_1-11785438-1	1	+	11785412	11785463	255,0,0
chr_1	11785739	11785792	Merged-chr_1-11785765-3	1	+	11785739	11785792	255,0,0
chr_1	11793532	11793604	Merged-chr_1-11793565-7	1	-	11793532	11793604	255,0,0
chr_1	11793600	11793686	Merged-chr_1-11793649-6	1	+	11793600	11793686	255,0,0
chr_1	11793908	11793959	Merged-chr_1-11793934-1	1	+	11793908	11793959	255,0,0
chr_1	11793969	11794020	Merged-chr_1-11793995-1	1	+	11793969	11794020	255,0,0
chr_1	11794132	11794183	Merged-chr_1-11794158-1	1	+	11794132	11794183	255,0,0
chr_1	11796704	11796767	Merged-chr_1-11796736-2	1	-	11796704	11796767	255,0,0
chr_1	11797182	11797248	Merged-chr_1-11797213-3	1	+	11797182	11797248	255,0,0
chr_1	11800255	11800324	Merged-chr_1-11800288-7	1	+	11800255	11800324	255,0,0
chr_1	11804056	11804107	Merged-chr_1-11804082-3	1	+	11804056	11804107	255,0,0
chr_1	11804312	11804363	Merged-chr_1-11804338-1	1	-	11804312	11804363	255,0,0
chr_1	11804388	11804439	Merged-chr_1-11804414-1	1	-	11804388	11804439	255,0,0
chr_1	11804624	11804768	Merged-chr_1-11804698-7	1	-	11804624	11804768	255,0,0
chr_1	11804752	11804847	Merged-chr_1-11804806-6	1	+	11804752	11804847	255,0,0
chr_1	11807005	11807056	Merged-chr_1-11807031-1	1	+	11807005	11807056	255,0,0
chr_1	11807103	11807154	Merged-chr_1-11807129-1	1	+	11807103	11807154	255,0,0
chr_1	11807557	11807646	Merged-chr_1-11807604-7	1	+	11807557	11807646	255,0,0
chr_1	11809179	11809230	Merged-chr_1-11809205-7	1	+	11809179	11809230	255,0,0
chr_1	11810075	11810126	Merged-chr_1-11810101-7	1	-	11810075	11810126	255,0,0
chr_1	11810391	11810442	Merged-chr_1-11810417-2	1	+	11810391	11810442	255,0,0
chr_1	11813652	11813703	Merged-chr_1-11813678-1	1	+	11813652	11813703	255,0,0
chr_1	11813713	11813804	Merged-chr_1-11813756-5	1	+	11813713	11813804	255,0,0
chr_1	11814536	11814596	Merged-chr_1-11814564-7	1	+	11814536	11814596	255,0,0
chr_1	11816601	11816652	Merged-chr_1-11816627-1	1	-	11816601	11816652	255,0,0
chr_1	11817560	11817611	Merged-chr_1-11817586-1	1	-	11817560	11817611	255,0,0
chr_1	11817629	11817680	Merged-chr_1-11817655-3	1	-	11817629	11817680	255,0,0
chr_1	11824970	11825021	Merged-chr_1-11824996-5	1	+	11824970	11825021	255,0,0
chr_1	11826478	11826529	Merged-chr_1-11826504-1	1	-	11826478	11826529	255,0,0
chr_1	11835898	11835949	Merged-chr_1-11835924-1	1	-	11835898	11835949	255,0,0
chr_1	11840781	11840832	Merged-chr_1-11840807-1	1	+	11840781	11840832	255,0,0
chr_1	11840894	11840945	Merged-chr_1-11840920-1	1	+	11840894	11840945	255,0,0
chr_1	11873351	11873402	Merged-chr_1-11873377-5	1	-	11873351	11873402	255,0,0
chr_1	11873407	11873465	Merged-chr_1-11873436-2	1	-	11873407	11873465	255,0,0
chr_1	11907758	11907830	Merged-chr_1-11907794-2	1	-	11907758	11907830	255,0,0
chr_1	11908121	11908172	Merged-chr_1-11908147-4	1	+	11908121	11908172	255,0,0
chr_1	11915810	11915861	Merged-chr_1-11915836-5	1	-	11915810	11915861	255,0,0
chr_1	11924610	11924661	Merged-chr_1-11924636-4	1	-	11924610	11924661	255,0,0
chr_1	11927087	11927138	Merged-chr_1-11927113-5	1	-	11927087	11927138	255,0,0
chr_1	11928462	11928513	Merged-chr_1-11928488-5	1	+	11928462	11928513	255,0,0
chr_1	11928887	11928938	Merged-chr_1-11928913-4	1	+	11928887	11928938	255,0,0
chr_1	11936874	11936925	Merged-chr_1-11936900-1	1	+	11936874	11936925	255,0,0
chr_1	11946948	11946999	Merged-chr_1-11946974-1	1	+	11946948	11946999	255,0,0
chr_1	11955129	11955180	Merged-chr_1-11955155-3	1	-	11955129	11955180	255,0,0
chr_1	11956620	11956671	Merged-chr_1-11956646-3	1	-	11956620	11956671	255,0,0
chr_1	11960539	11960604	Merged-chr_1-11960568-5	1	-	11960539	11960604	255,0,0
chr_1	11963091	11963142	Merged-chr_1-11963117-7	1	+	11963091	11963142	255,0,0
chr_1	11964117	11964168	Merged-chr_1-11964143-1	1	-	11964117	11964168	255,0,0
chr_1	11964246	11964297	Merged-chr_1-11964272-7	1	+	11964246	11964297	255,0,0
chr_1	11967257	11967308	Merged-chr_1-11967283-1	1	-	11967257	11967308	255,0,0
chr_1	11971472	11971523	Merged-chr_1-11971498-1	1	+	11971472	11971523	255,0,0
chr_1	11971549	11971600	Merged-chr_1-11971575-6	1	+	11971549	11971600	255,0,0
chr_1	11973619	11973716	Merged-chr_1-11973665-5	1	-	11973619	11973716	255,0,0
chr_1	11977727	11977778	Merged-chr_1-11977753-5	1	-	11977727	11977778	255,0,0
chr_1	11977896	11977958	Merged-chr_1-11977929-3	1	+	11977896	11977958	255,0,0
chr_1	11978013	11978064	Merged-chr_1-11978039-1	1	-	11978013	11978064	255,0,0
chr_1	11981199	11981250	Merged-chr_1-11981225-1	1	+	11981199	11981250	255,0,0
chr_1	11983640	11983691	Merged-chr_1-11983666-1	1	+	11983640	11983691	255,0,0
chr_1	11986119	11986170	Merged-chr_1-11986145-1	1	-	11986119	11986170	255,0,0
chr_1	11987174	11987225	Merged-chr_1-11987200-3	1	-	11987174	11987225	255,0,0
chr_1	11987354	11987405	Merged-chr_1-11987380-1	1	-	11987354	11987405	255,0,0
chr_1	11989007	11989058	Merged-chr_1-11989033-5	1	-	11989007	11989058	255,0,0
chr_1	11989073	11989124	Merged-chr_1-11989099-1	1	-	11989073	11989124	255,0,0
chr_1	11989902	11989953	Merged-chr_1-11989928-1	1	+	11989902	11989953	255,0,0
chr_1	11997393	11997449	Merged-chr_1-11997420-5	1	-	11997393	11997449	255,0,0
chr_1	11997769	11997824	Merged-chr_1-11997795-6	1	-	11997769	11997824	255,0,0
chr_1	12002539	12002590	Merged-chr_1-12002565-1	1	+	12002539	12002590	255,0,0
chr_1	12018513	12018564	Merged-chr_1-12018539-5	1	-	12018513	12018564	255,0,0
chr_1	12018973	12019024	Merged-chr_1-12018999-7	1	-	12018973	12019024	255,0,0
chr_1	12019176	12019227	Merged-chr_1-12019202-7	1	+	12019176	12019227	255,0,0
chr_1	12021456	12021518	Merged-chr_1-12021487-7	1	-	12021456	12021518	255,0,0
chr_1	12021724	12021775	Merged-chr_1-12021750-7	1	+	12021724	12021775	255,0,0
chr_1	12036562	12036613	Merged-chr_1-12036588-1	1	+	12036562	12036613	255,0,0
chr_1	12047917	12048023	Merged-chr_1-12047960-4	1	-	12047917	12048023	255,0,0
chr_1	12048241	12048292	Merged-chr_1-12048267-1	1	+	12048241	12048292	255,0,0
chr_1	12048350	12048401	Merged-chr_1-12048376-1	1	+	12048350	12048401	255,0,0
chr_1	12051889	12051940	Merged-chr_1-12051915-1	1	-	12051889	12051940	255,0,0
chr_1	12051921	12051972	Merged-chr_1-12051947-1	1	+	12051921	12051972	255,0,0
chr_1	12052291	12052365	Merged-chr_1-12052321-6	1	-	12052291	12052365	255,0,0
chr_1	12053163	12053214	Merged-chr_1-12053189-7	1	+	12053163	12053214	255,0,0
chr_1	12055209	12055260	Merged-chr_1-12055235-1	1	+	12055209	12055260	255,0,0
chr_1	12056896	12056959	Merged-chr_1-12056932-7	1	-	12056896	12056959	255,0,0
chr_1	12056941	12057009	Merged-chr_1-12056978-6	1	+	12056941	12057009	255,0,0
chr_1	12062146	12062222	Merged-chr_1-12062175-7	1	+	12062146	12062222	255,0,0
chr_1	12068168	12068219	Merged-chr_1-12068194-1	1	+	12068168	12068219	255,0,0
chr_1	12085583	12085634	Merged-chr_1-12085609-7	1	+	12085583	12085634	255,0,0
chr_1	12085804	12085855	Merged-chr_1-12085830-2	1	-	12085804	12085855	255,0,0
chr_1	12087978	12088029	Merged-chr_1-12088004-7	1	-	12087978	12088029	255,0,0
chr_1	12088015	12088086	Merged-chr_1-12088043-7	1	+	12088015	12088086	255,0,0
chr_1	12090516	12090567	Merged-chr_1-12090542-2	1	-	12090516	12090567	255,0,0
chr_1	12094827	12094910	Merged-chr_1-12094869-2	1	-	12094827	12094910	255,0,0
chr_1	12096178	12096229	Merged-chr_1-12096204-6	1	-	12096178	12096229	255,0,0
chr_1	12096449	12096500	Merged-chr_1-12096475-4	1	+	12096449	12096500	255,0,0
chr_1	12096812	12096863	Merged-chr_1-12096838-1	1	-	12096812	12096863	255,0,0
chr_1	12096868	12096919	Merged-chr_1-12096894-1	1	-	12096868	12096919	255,0,0
chr_1	12100977	12101028	Merged-chr_1-12101003-1	1	+	12100977	12101028	255,0,0
chr_1	12101577	12101628	Merged-chr_1-12101603-7	1	-	12101577	12101628	255,0,0
chr_1	12101648	12101699	Merged-chr_1-12101674-7	1	+	12101648	12101699	255,0,0
chr_1	12103439	12103490	Merged-chr_1-12103465-1	1	-	12103439	12103490	255,0,0
chr_1	12103480	12103555	Merged-chr_1-12103514-6	1	+	12103480	12103555	255,0,0
chr_1	12107008	12107059	Merged-chr_1-12107034-7	1	-	12107008	12107059	255,0,0
chr_1	12116619	12116670	Merged-chr_1-12116645-3	1	-	12116619	12116670	255,0,0
chr_1	12116693	12116744	Merged-chr_1-12116719-1	1	-	12116693	12116744	255,0,0
chr_1	12122589	12122640	Merged-chr_1-12122615-1	1	-	12122589	12122640	255,0,0
chr_1	12127256	12127307	Merged-chr_1-12127282-1	1	+	12127256	12127307	255,0,0
chr_1	12140034	12140085	Merged-chr_1-12140060-1	1	-	12140034	12140085	255,0,0
chr_1	12142857	12142908	Merged-chr_1-12142883-1	1	-	12142857	12142908	255,0,0
chr_1	12151161	12151212	Merged-chr_1-12151187-1	1	-	12151161	12151212	255,0,0
chr_1	12152241	12152292	Merged-chr_1-12152267-1	1	-	12152241	12152292	255,0,0
chr_1	12155166	12155217	Merged-chr_1-12155192-1	1	+	12155166	12155217	255,0,0
chr_1	12158064	12158115	Merged-chr_1-12158090-2	1	-	12158064	12158115	255,0,0
chr_1	12163589	12163640	Merged-chr_1-12163615-1	1	+	12163589	12163640	255,0,0
chr_1	12176524	12176575	Merged-chr_1-12176550-1	1	+	12176524	12176575	255,0,0
chr_1	12178915	12178966	Merged-chr_1-12178941-5	1	+	12178915	12178966	255,0,0
chr_1	12187839	12187890	Merged-chr_1-12187865-1	1	+	12187839	12187890	255,0,0
chr_1	12202404	12202455	Merged-chr_1-12202430-7	1	+	12202404	12202455	255,0,0
chr_1	12207782	12207833	Merged-chr_1-12207808-3	1	-	12207782	12207833	255,0,0
chr_1	12207844	12207895	Merged-chr_1-12207870-4	1	-	12207844	12207895	255,0,0
chr_1	12208305	12208364	Merged-chr_1-12208335-5	1	+	12208305	12208364	255,0,0
chr_1	12208365	12208416	Merged-chr_1-12208391-2	1	+	12208365	12208416	255,0,0
chr_1	12215987	12216038	Merged-chr_1-12216013-1	1	-	12215987	12216038	255,0,0
chr_1	12216070	12216127	Merged-chr_1-12216100-3	1	-	12216070	12216127	255,0,0
chr_1	12216107	12216162	Merged-chr_1-12216136-6	1	+	12216107	12216162	255,0,0
chr_1	12217595	12217646	Merged-chr_1-12217621-1	1	-	12217595	12217646	255,0,0
chr_1	12217694	12217745	Merged-chr_1-12217720-1	1	-	12217694	12217745	255,0,0
chr_1	12220316	12220367	Merged-chr_1-12220342-1	1	+	12220316	12220367	255,0,0
chr_1	12226633	12226684	Merged-chr_1-12226659-1	1	-	12226633	12226684	255,0,0
chr_1	12234556	12234607	Merged-chr_1-12234582-5	1	+	12234556	12234607	255,0,0
chr_1	12236561	12236612	Merged-chr_1-12236587-5	1	+	12236561	12236612	255,0,0
chr_1	12236798	12236849	Merged-chr_1-12236824-1	1	-	12236798	12236849	255,0,0
chr_1	12243164	12243215	Merged-chr_1-12243190-1	1	-	12243164	12243215	255,0,0
chr_1	12247567	12247618	Merged-chr_1-12247593-1	1	+	12247567	12247618	255,0,0
chr_1	12248361	12248412	Merged-chr_1-12248387-5	1	-	12248361	12248412	255,0,0
chr_1	12253532	12253583	Merged-chr_1-12253558-4	1	-	12253532	12253583	255,0,0
chr_1	12263514	12263565	Merged-chr_1-12263540-4	1	-	12263514	12263565	255,0,0
chr_1	12263757	12263808	Merged-chr_1-12263783-3	1	+	12263757	12263808	255,0,0
chr_1	12269608	12269659	Merged-chr_1-12269634-4	1	-	12269608	12269659	255,0,0
chr_1	12270424	12270536	Merged-chr_1-12270481-5	1	+	12270424	12270536	255,0,0
chr_1	12271847	12271929	Merged-chr_1-12271880-4	1	+	12271847	12271929	255,0,0
chr_1	12271858	12271909	Merged-chr_1-12271884-7	1	-	12271858	12271909	255,0,0
chr_1	12274166	12274217	Merged-chr_1-12274192-4	1	-	12274166	12274217	255,0,0
chr_1	12276345	12276396	Merged-chr_1-12276371-7	1	-	12276345	12276396	255,0,0
chr_1	12277072	12277136	Merged-chr_1-12277101-7	1	+	12277072	12277136	255,0,0
chr_1	12277672	12277749	Merged-chr_1-12277715-3	1	+	12277672	12277749	255,0,0
chr_1	12277759	12277810	Merged-chr_1-12277785-1	1	+	12277759	12277810	255,0,0
chr_1	12284289	12284341	Merged-chr_1-12284315-7	1	+	12284289	12284341	255,0,0
chr_1	12285137	12285188	Merged-chr_1-12285163-7	1	+	12285137	12285188	255,0,0
chr_1	12288376	12288427	Merged-chr_1-12288402-7	1	-	12288376	12288427	255,0,0
chr_1	12288651	12288722	Merged-chr_1-12288690-3	1	+	12288651	12288722	255,0,0
chr_1	12297665	12297735	Merged-chr_1-12297705-4	1	-	12297665	12297735	255,0,0
chr_1	12298758	12298838	Merged-chr_1-12298804-7	1	-	12298758	12298838	255,0,0
chr_1	12298837	12298893	Merged-chr_1-12298865-6	1	+	12298837	12298893	255,0,0
chr_1	12299511	12299562	Merged-chr_1-12299537-3	1	-	12299511	12299562	255,0,0
chr_1	12303216	12303267	Merged-chr_1-12303242-1	1	-	12303216	12303267	255,0,0
[truncated: 19,804 more rows]

## Sheet: Additional Data S6
chr_1	23835	23886	Merged-chr_1-23861-5	1	+	23835	23886	255,0,0
chr_1	56139	56199	Merged-chr_1-56168-3	1	-	56139	56199	255,0,0
chr_1	61446	61497	Merged-chr_1-61472-5	1	-	61446	61497	255,0,0
chr_1	61870	61921	Merged-chr_1-61896-1	1	+	61870	61921	255,0,0
chr_1	84416	84467	Merged-chr_1-84442-2	1	-	84416	84467	255,0,0
chr_1	101751	101802	Merged-chr_1-101777-5	1	-	101751	101802	255,0,0
chr_1	102424	102475	Merged-chr_1-102450-7	1	-	102424	102475	255,0,0
chr_1	111521	111583	Merged-chr_1-111553-3	1	+	111521	111583	255,0,0
chr_1	116858	116914	Merged-chr_1-116886-6	1	-	116858	116914	255,0,0
chr_1	123753	123804	Merged-chr_1-123779-1	1	-	123753	123804	255,0,0
chr_1	124115	124166	Merged-chr_1-124141-1	1	-	124115	124166	255,0,0
chr_1	124236	124294	Merged-chr_1-124265-2	1	-	124236	124294	255,0,0
chr_1	131102	131153	Merged-chr_1-131128-5	1	-	131102	131153	255,0,0
chr_1	132555	132620	Merged-chr_1-132592-5	1	-	132555	132620	255,0,0
chr_1	134643	134694	Merged-chr_1-134669-1	1	+	134643	134694	255,0,0
chr_1	135963	136014	Merged-chr_1-135989-7	1	+	135963	136014	255,0,0
chr_1	135970	136025	Merged-chr_1-135998-4	1	-	135970	136025	255,0,0
chr_1	143989	144040	Merged-chr_1-144015-1	1	+	143989	144040	255,0,0
chr_1	169102	169153	Merged-chr_1-169128-2	1	+	169102	169153	255,0,0
chr_1	176803	176854	Merged-chr_1-176829-1	1	+	176803	176854	255,0,0
chr_1	177135	177186	Merged-chr_1-177161-2	1	+	177135	177186	255,0,0
chr_1	179056	179107	Merged-chr_1-179082-1	1	-	179056	179107	255,0,0
chr_1	186263	186314	Merged-chr_1-186289-1	1	-	186263	186314	255,0,0
chr_1	204797	204848	Merged-chr_1-204823-1	1	+	204797	204848	255,0,0
chr_1	207231	207282	Merged-chr_1-207257-1	1	+	207231	207282	255,0,0
chr_1	208432	208484	Merged-chr_1-208458-5	1	+	208432	208484	255,0,0
chr_1	240642	240693	Merged-chr_1-240668-1	1	+	240642	240693	255,0,0
chr_1	241243	241294	Merged-chr_1-241269-4	1	+	241243	241294	255,0,0
chr_1	244101	244152	Merged-chr_1-244127-7	1	+	244101	244152	255,0,0
chr_1	251222	251273	Merged-chr_1-251248-1	1	+	251222	251273	255,0,0
chr_1	251309	251360	Merged-chr_1-251335-2	1	+	251309	251360	255,0,0
chr_1	251477	251528	Merged-chr_1-251503-1	1	+	251477	251528	255,0,0
chr_1	252179	252230	Merged-chr_1-252205-1	1	+	252179	252230	255,0,0
chr_1	258834	258885	Merged-chr_1-258860-4	1	+	258834	258885	255,0,0
chr_1	314503	314554	Merged-chr_1-314529-1	1	-	314503	314554	255,0,0
chr_1	316895	316951	Merged-chr_1-316923-2	1	-	316895	316951	255,0,0
chr_1	319681	319742	Merged-chr_1-319710-4	1	-	319681	319742	255,0,0
chr_1	321036	321087	Merged-chr_1-321062-1	1	-	321036	321087	255,0,0
chr_1	322707	322758	Merged-chr_1-322733-1	1	+	322707	322758	255,0,0
chr_1	324348	324402	Merged-chr_1-324375-3	1	-	324348	324402	255,0,0
chr_1	330707	330758	Merged-chr_1-330733-1	1	-	330707	330758	255,0,0
chr_1	332644	332695	Merged-chr_1-332670-2	1	-	332644	332695	255,0,0
chr_1	338927	338979	Merged-chr_1-338953-3	1	-	338927	338979	255,0,0
chr_1	338945	338996	Merged-chr_1-338971-2	1	+	338945	338996	255,0,0
chr_1	344753	344804	Merged-chr_1-344779-1	1	+	344753	344804	255,0,0
chr_1	352607	352658	Merged-chr_1-352633-1	1	-	352607	352658	255,0,0
chr_1	353197	353248	Merged-chr_1-353223-1	1	+	353197	353248	255,0,0
chr_1	353291	353348	Merged-chr_1-353321-7	1	-	353291	353348	255,0,0
chr_1	355328	355387	Merged-chr_1-355359-3	1	+	355328	355387	255,0,0
chr_1	358664	358715	Merged-chr_1-358690-5	1	+	358664	358715	255,0,0
chr_1	360788	360841	Merged-chr_1-360815-5	1	-	360788	360841	255,0,0
chr_1	370926	370990	Merged-chr_1-370956-4	1	-	370926	370990	255,0,0
chr_1	375321	375372	Merged-chr_1-375347-1	1	+	375321	375372	255,0,0
chr_1	376513	376564	Merged-chr_1-376539-3	1	+	376513	376564	255,0,0
chr_1	383400	383452	Merged-chr_1-383426-2	1	-	383400	383452	255,0,0
chr_1	386988	387039	Merged-chr_1-387014-6	1	+	386988	387039	255,0,0
chr_1	404071	404122	Merged-chr_1-404097-1	1	+	404071	404122	255,0,0
chr_1	406645	406712	Merged-chr_1-406684-6	1	-	406645	406712	255,0,0
chr_1	409142	409193	Merged-chr_1-409168-1	1	-	409142	409193	255,0,0
chr_1	410680	410731	Merged-chr_1-410706-1	1	-	410680	410731	255,0,0
chr_1	412668	412719	Merged-chr_1-412694-6	1	-	412668	412719	255,0,0
chr_1	414362	414413	Merged-chr_1-414388-2	1	+	414362	414413	255,0,0
chr_1	414805	414856	Merged-chr_1-414831-2	1	-	414805	414856	255,0,0
chr_1	418585	418636	Merged-chr_1-418611-1	1	-	418585	418636	255,0,0
chr_1	421385	421436	Merged-chr_1-421411-4	1	-	421385	421436	255,0,0
chr_1	427308	427388	Merged-chr_1-427348-2	1	-	427308	427388	255,0,0
chr_1	429601	429652	Merged-chr_1-429627-3	1	-	429601	429652	255,0,0
chr_1	434613	434664	Merged-chr_1-434639-5	1	+	434613	434664	255,0,0
chr_1	435491	435542	Merged-chr_1-435517-1	1	+	435491	435542	255,0,0
chr_1	437778	437829	Merged-chr_1-437804-1	1	+	437778	437829	255,0,0
chr_1	440148	440199	Merged-chr_1-440174-3	1	+	440148	440199	255,0,0
chr_1	441340	441391	Merged-chr_1-441366-1	1	+	441340	441391	255,0,0
chr_1	443549	443610	Merged-chr_1-443580-2	1	+	443549	443610	255,0,0
chr_1	443627	443678	Merged-chr_1-443653-1	1	+	443627	443678	255,0,0
chr_1	446082	446133	Merged-chr_1-446108-5	1	+	446082	446133	255,0,0
chr_1	473769	473820	Merged-chr_1-473795-2	1	+	473769	473820	255,0,0
chr_1	480056	480107	Merged-chr_1-480082-1	1	+	480056	480107	255,0,0
chr_1	491047	491098	Merged-chr_1-491073-6	1	+	491047	491098	255,0,0
chr_1	503385	503465	Merged-chr_1-503425-2	1	-	503385	503465	255,0,0
chr_1	507766	507817	Merged-chr_1-507792-1	1	-	507766	507817	255,0,0
chr_1	509467	509525	Merged-chr_1-509496-2	1	-	509467	509525	255,0,0
chr_1	510528	510584	Merged-chr_1-510556-6	1	+	510528	510584	255,0,0
chr_1	523381	523436	Merged-chr_1-523409-2	1	+	523381	523436	255,0,0
chr_1	564586	564645	Merged-chr_1-564616-2	1	+	564586	564645	255,0,0
chr_1	569114	569165	Merged-chr_1-569140-1	1	-	569114	569165	255,0,0
chr_1	569394	569446	Merged-chr_1-569420-4	1	-	569394	569446	255,0,0
chr_1	586412	586463	Merged-chr_1-586438-1	1	-	586412	586463	255,0,0
chr_1	587796	587847	Merged-chr_1-587822-1	1	-	587796	587847	255,0,0
chr_1	612335	612386	Merged-chr_1-612361-4	1	-	612335	612386	255,0,0
chr_1	614326	614382	Merged-chr_1-614355-5	1	-	614326	614382	255,0,0
chr_1	624942	624993	Merged-chr_1-624968-4	1	+	624942	624993	255,0,0
chr_1	640760	640811	Merged-chr_1-640786-2	1	+	640760	640811	255,0,0
chr_1	651170	651221	Merged-chr_1-651196-1	1	-	651170	651221	255,0,0
chr_1	651420	651471	Merged-chr_1-651446-5	1	-	651420	651471	255,0,0
chr_1	688889	688940	Merged-chr_1-688915-1	1	+	688889	688940	255,0,0
chr_1	702217	702268	Merged-chr_1-702243-1	1	-	702217	702268	255,0,0
chr_1	733831	733882	Merged-chr_1-733857-2	1	-	733831	733882	255,0,0
chr_1	760480	760533	Merged-chr_1-760507-4	1	-	760480	760533	255,0,0
chr_1	761594	761645	Merged-chr_1-761620-2	1	-	761594	761645	255,0,0
chr_1	763572	763623	Merged-chr_1-763598-1	1	-	763572	763623	255,0,0
chr_1	764298	764349	Merged-chr_1-764324-5	1	-	764298	764349	255,0,0
chr_1	770641	770692	Merged-chr_1-770667-1	1	-	770641	770692	255,0,0
chr_1	770818	770870	Merged-chr_1-770844-4	1	-	770818	770870	255,0,0
chr_1	771791	771842	Merged-chr_1-771817-5	1	+	771791	771842	255,0,0
chr_1	842224	842275	Merged-chr_1-842250-4	1	+	842224	842275	255,0,0
chr_1	851495	851546	Merged-chr_1-851521-1	1	-	851495	851546	255,0,0
chr_1	860200	860251	Merged-chr_1-860226-1	1	+	860200	860251	255,0,0
chr_1	867955	868014	Merged-chr_1-867983-5	1	+	867955	868014	255,0,0
chr_1	877276	877327	Merged-chr_1-877302-2	1	+	877276	877327	255,0,0
chr_1	879393	879487	Merged-chr_1-879453-5	1	+	879393	879487	255,0,0
chr_1	883553	883604	Merged-chr_1-883579-2	1	+	883553	883604	255,0,0
chr_1	884070	884121	Merged-chr_1-884096-2	1	+	884070	884121	255,0,0
chr_1	884590	884641	Merged-chr_1-884616-1	1	+	884590	884641	255,0,0
chr_1	884663	884714	Merged-chr_1-884689-1	1	+	884663	884714	255,0,0
chr_1	886174	886225	Merged-chr_1-886200-5	1	+	886174	886225	255,0,0
chr_1	886963	887014	Merged-chr_1-886989-3	1	-	886963	887014	255,0,0
chr_1	889662	889713	Merged-chr_1-889688-1	1	-	889662	889713	255,0,0
chr_1	896754	896809	Merged-chr_1-896783-5	1	+	896754	896809	255,0,0
chr_1	906125	906176	Merged-chr_1-906151-1	1	+	906125	906176	255,0,0
chr_1	912358	912447	Merged-chr_1-912396-3	1	+	912358	912447	255,0,0
chr_1	929570	929621	Merged-chr_1-929596-2	1	+	929570	929621	255,0,0
chr_1	953663	953714	Merged-chr_1-953689-1	1	+	953663	953714	255,0,0
chr_1	954222	954273	Merged-chr_1-954248-5	1	-	954222	954273	255,0,0
chr_1	971601	971729	Merged-chr_1-971664-5	1	+	971601	971729	255,0,0
chr_1	980103	980154	Merged-chr_1-980129-1	1	+	980103	980154	255,0,0
chr_1	980560	980615	Merged-chr_1-980589-5	1	+	980560	980615	255,0,0
chr_1	985149	985200	Merged-chr_1-985175-3	1	+	985149	985200	255,0,0
chr_1	987122	987173	Merged-chr_1-987148-7	1	+	987122	987173	255,0,0
chr_1	987785	987836	Merged-chr_1-987811-5	1	+	987785	987836	255,0,0
chr_1	996168	996219	Merged-chr_1-996194-2	1	+	996168	996219	255,0,0
chr_1	996331	996382	Merged-chr_1-996357-5	1	+	996331	996382	255,0,0
chr_1	1004888	1004939	Merged-chr_1-1004914-1	1	+	1004888	1004939	255,0,0
chr_1	1005654	1005742	Merged-chr_1-1005702-5	1	+	1005654	1005742	255,0,0
chr_1	1012422	1012473	Merged-chr_1-1012448-1	1	+	1012422	1012473	255,0,0
chr_1	1026778	1026872	Merged-chr_1-1026818-3	1	+	1026778	1026872	255,0,0
chr_1	1026958	1027043	Merged-chr_1-1026995-3	1	+	1026958	1027043	255,0,0
chr_1	1030148	1030199	Merged-chr_1-1030174-1	1	+	1030148	1030199	255,0,0
chr_1	1030709	1030760	Merged-chr_1-1030735-1	1	+	1030709	1030760	255,0,0
chr_1	1038243	1038294	Merged-chr_1-1038269-1	1	+	1038243	1038294	255,0,0
chr_1	1086929	1086980	Merged-chr_1-1086955-4	1	+	1086929	1086980	255,0,0
chr_1	1097231	1097282	Merged-chr_1-1097257-1	1	+	1097231	1097282	255,0,0
chr_1	1110700	1110751	Merged-chr_1-1110726-1	1	+	1110700	1110751	255,0,0
chr_1	1115757	1115808	Merged-chr_1-1115783-3	1	+	1115757	1115808	255,0,0
chr_1	1117289	1117340	Merged-chr_1-1117315-1	1	+	1117289	1117340	255,0,0
chr_1	1155251	1155302	Merged-chr_1-1155277-1	1	+	1155251	1155302	255,0,0
chr_1	1157446	1157497	Merged-chr_1-1157472-1	1	+	1157446	1157497	255,0,0
chr_1	1167043	1167094	Merged-chr_1-1167069-1	1	+	1167043	1167094	255,0,0
chr_1	1179597	1179648	Merged-chr_1-1179623-2	1	+	1179597	1179648	255,0,0
chr_1	1187476	1187527	Merged-chr_1-1187502-3	1	+	1187476	1187527	255,0,0
chr_1	1189664	1189715	Merged-chr_1-1189690-5	1	+	1189664	1189715	255,0,0
chr_1	1191088	1191139	Merged-chr_1-1191114-5	1	+	1191088	1191139	255,0,0
chr_1	1191655	1191706	Merged-chr_1-1191681-5	1	+	1191655	1191706	255,0,0
chr_1	1198145	1198196	Merged-chr_1-1198171-2	1	-	1198145	1198196	255,0,0
chr_1	1219013	1219068	Merged-chr_1-1219041-2	1	-	1219013	1219068	255,0,0
chr_1	1219581	1219636	Merged-chr_1-1219608-5	1	-	1219581	1219636	255,0,0
chr_1	1221360	1221411	Merged-chr_1-1221386-2	1	-	1221360	1221411	255,0,0
chr_1	1221655	1221735	Merged-chr_1-1221704-5	1	-	1221655	1221735	255,0,0
chr_1	1227073	1227124	Merged-chr_1-1227099-1	1	+	1227073	1227124	255,0,0
chr_1	1227402	1227453	Merged-chr_1-1227428-2	1	+	1227402	1227453	255,0,0
chr_1	1241215	1241266	Merged-chr_1-1241241-1	1	+	1241215	1241266	255,0,0
chr_1	1266783	1266835	Merged-chr_1-1266809-4	1	+	1266783	1266835	255,0,0
chr_1	1273617	1273669	Merged-chr_1-1273643-3	1	-	1273617	1273669	255,0,0
chr_1	1288724	1288777	Merged-chr_1-1288750-3	1	+	1288724	1288777	255,0,0
chr_1	1290667	1290718	Merged-chr_1-1290693-1	1	+	1290667	1290718	255,0,0
chr_1	1290905	1290956	Merged-chr_1-1290931-5	1	-	1290905	1290956	255,0,0
chr_1	1291201	1291252	Merged-chr_1-1291227-4	1	+	1291201	1291252	255,0,0
chr_1	1298769	1298820	Merged-chr_1-1298795-2	1	+	1298769	1298820	255,0,0
chr_1	1300323	1300375	Merged-chr_1-1300349-5	1	+	1300323	1300375	255,0,0
chr_1	1303277	1303328	Merged-chr_1-1303303-5	1	-	1303277	1303328	255,0,0
chr_1	1308667	1308719	Merged-chr_1-1308693-5	1	-	1308667	1308719	255,0,0
chr_1	1309227	1309278	Merged-chr_1-1309253-5	1	-	1309227	1309278	255,0,0
chr_1	1313301	1313352	Merged-chr_1-1313327-7	1	-	1313301	1313352	255,0,0
chr_1	1317837	1317893	Merged-chr_1-1317867-5	1	+	1317837	1317893	255,0,0
chr_1	1325329	1325380	Merged-chr_1-1325355-3	1	-	1325329	1325380	255,0,0
chr_1	1326205	1326256	Merged-chr_1-1326231-3	1	-	1326205	1326256	255,0,0
chr_1	1326320	1326371	Merged-chr_1-1326346-2	1	-	1326320	1326371	255,0,0
chr_1	1327278	1327329	Merged-chr_1-1327304-1	1	-	1327278	1327329	255,0,0
chr_1	1335043	1335094	Merged-chr_1-1335069-7	1	+	1335043	1335094	255,0,0
chr_1	1337127	1337178	Merged-chr_1-1337153-3	1	+	1337127	1337178	255,0,0
chr_1	1339383	1339434	Merged-chr_1-1339409-3	1	-	1339383	1339434	255,0,0
chr_1	1340084	1340135	Merged-chr_1-1340110-1	1	-	1340084	1340135	255,0,0
chr_1	1340788	1340839	Merged-chr_1-1340814-2	1	-	1340788	1340839	255,0,0
chr_1	1365838	1365889	Merged-chr_1-1365864-1	1	-	1365838	1365889	255,0,0
chr_1	1386746	1386797	Merged-chr_1-1386772-5	1	-	1386746	1386797	255,0,0
chr_1	1395126	1395177	Merged-chr_1-1395152-5	1	-	1395126	1395177	255,0,0
chr_1	1411495	1411546	Merged-chr_1-1411521-1	1	+	1411495	1411546	255,0,0
chr_1	1418936	1418990	Merged-chr_1-1418964-5	1	+	1418936	1418990	255,0,0
chr_1	1427547	1427620	Merged-chr_1-1427583-5	1	-	1427547	1427620	255,0,0
chr_1	1434572	1434626	Merged-chr_1-1434600-3	1	+	1434572	1434626	255,0,0
chr_1	1438676	1438728	Merged-chr_1-1438702-7	1	+	1438676	1438728	255,0,0
chr_1	1438711	1438775	Merged-chr_1-1438738-7	1	-	1438711	1438775	255,0,0
chr_1	1441429	1441480	Merged-chr_1-1441455-1	1	+	1441429	1441480	255,0,0
chr_1	1445274	1445325	Merged-chr_1-1445300-2	1	-	1445274	1445325	255,0,0
chr_1	1445707	1445758	Merged-chr_1-1445733-7	1	-	1445707	1445758	255,0,0
chr_1	1445839	1445890	Merged-chr_1-1445865-4	1	+	1445839	1445890	255,0,0
chr_1	1446817	1446894	Merged-chr_1-1446865-7	1	+	1446817	1446894	255,0,0
chr_1	1449381	1449432	Merged-chr_1-1449407-5	1	+	1449381	1449432	255,0,0
chr_1	1451127	1451178	Merged-chr_1-1451153-5	1	-	1451127	1451178	255,0,0
chr_1	1459127	1459178	Merged-chr_1-1459153-2	1	+	1459127	1459178	255,0,0
chr_1	1459197	1459257	Merged-chr_1-1459224-5	1	+	1459197	1459257	255,0,0
chr_1	1460979	1461030	Merged-chr_1-1461005-5	1	+	1460979	1461030	255,0,0
chr_1	1461737	1461788	Merged-chr_1-1461763-1	1	+	1461737	1461788	255,0,0
chr_1	1466654	1466705	Merged-chr_1-1466680-1	1	+	1466654	1466705	255,0,0
chr_1	1484120	1484177	Merged-chr_1-1484149-7	1	-	1484120	1484177	255,0,0
chr_1	1489724	1489779	Merged-chr_1-1489751-4	1	-	1489724	1489779	255,0,0
chr_1	1490609	1490660	Merged-chr_1-1490635-6	1	-	1490609	1490660	255,0,0
chr_1	1493041	1493118	Merged-chr_1-1493084-6	1	+	1493041	1493118	255,0,0
chr_1	1495415	1495466	Merged-chr_1-1495441-7	1	-	1495415	1495466	255,0,0
chr_1	1497496	1497547	Merged-chr_1-1497522-1	1	+	1497496	1497547	255,0,0
chr_1	1500318	1500369	Merged-chr_1-1500344-1	1	-	1500318	1500369	255,0,0
chr_1	1500794	1500845	Merged-chr_1-1500820-5	1	-	1500794	1500845	255,0,0
chr_1	1505306	1505357	Merged-chr_1-1505332-7	1	+	1505306	1505357	255,0,0
chr_1	1506012	1506063	Merged-chr_1-1506038-2	1	-	1506012	1506063	255,0,0
chr_1	1512212	1512263	Merged-chr_1-1512238-1	1	+	1512212	1512263	255,0,0
chr_1	1513708	1513759	Merged-chr_1-1513734-1	1	-	1513708	1513759	255,0,0
chr_1	1516491	1516542	Merged-chr_1-1516517-1	1	+	1516491	1516542	255,0,0
chr_1	1532784	1532835	Merged-chr_1-1532810-1	1	+	1532784	1532835	255,0,0
chr_1	1533603	1533654	Merged-chr_1-1533629-3	1	+	1533603	1533654	255,0,0
chr_1	1548578	1548629	Merged-chr_1-1548604-1	1	+	1548578	1548629	255,0,0
chr_1	1569921	1569977	Merged-chr_1-1569951-5	1	-	1569921	1569977	255,0,0
chr_1	1570611	1570662	Merged-chr_1-1570637-5	1	-	1570611	1570662	255,0,0
chr_1	1570988	1571039	Merged-chr_1-1571014-1	1	-	1570988	1571039	255,0,0
chr_1	1571470	1571521	Merged-chr_1-1571496-5	1	-	1571470	1571521	255,0,0
chr_1	1575992	1576053	Merged-chr_1-1576026-7	1	+	1575992	1576053	255,0,0
chr_1	1581186	1581237	Merged-chr_1-1581212-5	1	+	1581186	1581237	255,0,0
chr_1	1583643	1583694	Merged-chr_1-1583669-3	1	+	1583643	1583694	255,0,0
chr_1	1601285	1601360	Merged-chr_1-1601323-2	1	+	1601285	1601360	255,0,0
chr_1	1602242	1602293	Merged-chr_1-1602268-2	1	+	1602242	1602293	255,0,0
chr_1	1602655	1602706	Merged-chr_1-1602681-1	1	+	1602655	1602706	255,0,0
chr_1	1602730	1602781	Merged-chr_1-1602756-1	1	+	1602730	1602781	255,0,0
chr_1	1617169	1617220	Merged-chr_1-1617195-1	1	+	1617169	1617220	255,0,0
chr_1	1617647	1617730	Merged-chr_1-1617679-5	1	+	1617647	1617730	255,0,0
chr_1	1618338	1618389	Merged-chr_1-1618364-1	1	+	1618338	1618389	255,0,0
chr_1	1619213	1619264	Merged-chr_1-1619239-1	1	+	1619213	1619264	255,0,0
chr_1	1619294	1619345	Merged-chr_1-1619320-1	1	+	1619294	1619345	255,0,0
chr_1	1626086	1626148	Merged-chr_1-1626116-5	1	+	1626086	1626148	255,0,0
chr_1	1632366	1632417	Merged-chr_1-1632392-1	1	+	1632366	1632417	255,0,0
chr_1	1634326	1634381	Merged-chr_1-1634353-5	1	+	1634326	1634381	255,0,0
chr_1	1634413	1634464	Merged-chr_1-1634439-1	1	+	1634413	1634464	255,0,0
chr_1	1634417	1634468	Merged-chr_1-1634443-7	1	-	1634417	1634468	255,0,0
chr_1	1638986	1639037	Merged-chr_1-1639012-6	1	-	1638986	1639037	255,0,0
chr_1	1639079	1639130	Merged-chr_1-1639105-5	1	+	1639079	1639130	255,0,0
chr_1	1639148	1639199	Merged-chr_1-1639174-2	1	+	1639148	1639199	255,0,0
chr_1	1642064	1642117	Merged-chr_1-1642091-6	1	-	1642064	1642117	255,0,0
chr_1	1642176	1642227	Merged-chr_1-1642202-1	1	-	1642176	1642227	255,0,0
chr_1	1652261	1652312	Merged-chr_1-1652287-1	1	-	1652261	1652312	255,0,0
chr_1	1671295	1671346	Merged-chr_1-1671321-1	1	-	1671295	1671346	255,0,0
chr_1	1683819	1683870	Merged-chr_1-1683845-1	1	-	1683819	1683870	255,0,0
chr_1	1683934	1683985	Merged-chr_1-1683960-3	1	-	1683934	1683985	255,0,0
chr_1	1687092	1687170	Merged-chr_1-1687127-3	1	-	1687092	1687170	255,0,0
chr_1	1726572	1726623	Merged-chr_1-1726598-4	1	-	1726572	1726623	255,0,0
chr_1	1768734	1768785	Merged-chr_1-1768760-1	1	-	1768734	1768785	255,0,0
chr_1	1769929	1770002	Merged-chr_1-1769966-2	1	+	1769929	1770002	255,0,0
chr_1	1771912	1771973	Merged-chr_1-1771942-3	1	+	1771912	1771973	255,0,0
chr_1	1773607	1773660	Merged-chr_1-1773633-5	1	+	1773607	1773660	255,0,0
chr_1	1776288	1776378	Merged-chr_1-1776340-3	1	-	1776288	1776378	255,0,0
chr_1	1776461	1776512	Merged-chr_1-1776487-2	1	-	1776461	1776512	255,0,0
chr_1	1789244	1789295	Merged-chr_1-1789270-2	1	+	1789244	1789295	255,0,0
chr_1	1819463	1819514	Merged-chr_1-1819489-4	1	+	1819463	1819514	255,0,0
chr_1	1820077	1820130	Merged-chr_1-1820103-5	1	+	1820077	1820130	255,0,0
chr_1	1820204	1820287	Merged-chr_1-1820246-2	1	+	1820204	1820287	255,0,0
chr_1	1824309	1824373	Merged-chr_1-1824341-2	1	-	1824309	1824373	255,0,0
chr_1	1826131	1826182	Merged-chr_1-1826157-7	1	-	1826131	1826182	255,0,0
chr_1	1828545	1828609	Merged-chr_1-1828577-2	1	-	1828545	1828609	255,0,0
chr_1	1828780	1828831	Merged-chr_1-1828806-2	1	-	1828780	1828831	255,0,0
chr_1	1832241	1832292	Merged-chr_1-1832267-1	1	+	1832241	1832292	255,0,0
chr_1	1833373	1833424	Merged-chr_1-1833399-3	1	+	1833373	1833424	255,0,0
chr_1	1834354	1834413	Merged-chr_1-1834385-5	1	+	1834354	1834413	255,0,0
chr_1	1834436	1834487	Merged-chr_1-1834462-1	1	+	1834436	1834487	255,0,0
chr_1	1834732	1834783	Merged-chr_1-1834758-7	1	+	1834732	1834783	255,0,0
chr_1	1840070	1840121	Merged-chr_1-1840096-4	1	+	1840070	1840121	255,0,0
chr_1	1840643	1840696	Merged-chr_1-1840670-7	1	+	1840643	1840696	255,0,0
chr_1	1840981	1841032	Merged-chr_1-1841007-1	1	+	1840981	1841032	255,0,0
chr_1	1848560	1848630	Merged-chr_1-1848598-3	1	-	1848560	1848630	255,0,0
chr_1	1849305	1849356	Merged-chr_1-1849331-3	1	-	1849305	1849356	255,0,0
chr_1	1850196	1850247	Merged-chr_1-1850222-1	1	+	1850196	1850247	255,0,0
chr_1	1853185	1853236	Merged-chr_1-1853211-3	1	-	1853185	1853236	255,0,0
chr_1	1853348	1853399	Merged-chr_1-1853374-5	1	+	1853348	1853399	255,0,0
chr_1	1853508	1853559	Merged-chr_1-1853534-7	1	-	1853508	1853559	255,0,0
chr_1	1853598	1853649	Merged-chr_1-1853624-1	1	+	1853598	1853649	255,0,0
chr_1	1853676	1853727	Merged-chr_1-1853702-3	1	+	1853676	1853727	255,0,0
chr_1	1860948	1860999	Merged-chr_1-1860974-2	1	+	1860948	1860999	255,0,0
chr_1	1861928	1861994	Merged-chr_1-1861965-7	1	+	1861928	1861994	255,0,0
chr_1	1863458	1863509	Merged-chr_1-1863484-1	1	+	1863458	1863509	255,0,0
chr_1	1873678	1873729	Merged-chr_1-1873704-4	1	-	1873678	1873729	255,0,0
chr_1	1874455	1874506	Merged-chr_1-1874481-2	1	-	1874455	1874506	255,0,0
chr_1	1874534	1874585	Merged-chr_1-1874560-3	1	-	1874534	1874585	255,0,0
chr_1	1876994	1877050	Merged-chr_1-1877022-5	1	+	1876994	1877050	255,0,0
chr_1	1877047	1877100	Merged-chr_1-1877074-2	1	-	1877047	1877100	255,0,0
chr_1	1882230	1882282	Merged-chr_1-1882256-2	1	-	1882230	1882282	255,0,0
chr_1	1884579	1884630	Merged-chr_1-1884605-7	1	+	1884579	1884630	255,0,0
chr_1	1884635	1884701	Merged-chr_1-1884665-6	1	-	1884635	1884701	255,0,0
chr_1	1885733	1885785	Merged-chr_1-1885759-6	1	+	1885733	1885785	255,0,0
chr_1	1893732	1893783	Merged-chr_1-1893758-1	1	-	1893732	1893783	255,0,0
chr_1	1896126	1896182	Merged-chr_1-1896153-7	1	+	1896126	1896182	255,0,0
chr_1	1896135	1896220	Merged-chr_1-1896169-5	1	-	1896135	1896220	255,0,0
chr_1	1898595	1898646	Merged-chr_1-1898621-1	1	-	1898595	1898646	255,0,0
chr_1	1908502	1908556	Merged-chr_1-1908529-4	1	-	1908502	1908556	255,0,0
chr_1	1909154	1909205	Merged-chr_1-1909180-1	1	-	1909154	1909205	255,0,0
chr_1	1909425	1909476	Merged-chr_1-1909451-1	1	+	1909425	1909476	255,0,0
chr_1	1911460	1911515	Merged-chr_1-1911488-3	1	+	1911460	1911515	255,0,0
chr_1	1918547	1918598	Merged-chr_1-1918573-3	1	-	1918547	1918598	255,0,0
chr_1	1929895	1929946	Merged-chr_1-1929921-4	1	-	1929895	1929946	255,0,0
chr_1	1960200	1960252	Merged-chr_1-1960226-2	1	-	1960200	1960252	255,0,0
chr_1	1965149	1965203	Merged-chr_1-1965177-3	1	-	1965149	1965203	255,0,0
chr_1	1966399	1966451	Merged-chr_1-1966425-4	1	-	1966399	1966451	255,0,0
chr_1	2013280	2013331	Merged-chr_1-2013306-1	1	+	2013280	2013331	255,0,0
chr_1	2013560	2013623	Merged-chr_1-2013594-5	1	-	2013560	2013623	255,0,0
chr_1	2014138	2014204	Merged-chr_1-2014168-4	1	-	2014138	2014204	255,0,0
chr_1	2046842	2046893	Merged-chr_1-2046868-1	1	-	2046842	2046893	255,0,0
chr_1	2051584	2051635	Merged-chr_1-2051610-1	1	-	2051584	2051635	255,0,0
chr_1	2051733	2051784	Merged-chr_1-2051759-1	1	-	2051733	2051784	255,0,0
chr_1	2070726	2070777	Merged-chr_1-2070752-2	1	+	2070726	2070777	255,0,0
chr_1	2086291	2086342	Merged-chr_1-2086317-7	1	+	2086291	2086342	255,0,0
chr_1	2086294	2086345	Merged-chr_1-2086320-1	1	-	2086294	2086345	255,0,0
chr_1	2106304	2106355	Merged-chr_1-2106330-1	1	-	2106304	2106355	255,0,0
chr_1	2106837	2106888	Merged-chr_1-2106863-1	1	+	2106837	2106888	255,0,0
chr_1	2127293	2127345	Merged-chr_1-2127319-3	1	+	2127293	2127345	255,0,0
chr_1	2128890	2128941	Merged-chr_1-2128916-7	1	-	2128890	2128941	255,0,0
chr_1	2128901	2128952	Merged-chr_1-2128927-5	1	+	2128901	2128952	255,0,0
chr_1	2130786	2130837	Merged-chr_1-2130812-1	1	+	2130786	2130837	255,0,0
chr_1	2131848	2131899	Merged-chr_1-2131874-1	1	+	2131848	2131899	255,0,0
chr_1	2135511	2135562	Merged-chr_1-2135537-1	1	-	2135511	2135562	255,0,0
chr_1	2149797	2149848	Merged-chr_1-2149823-2	1	-	2149797	2149848	255,0,0
chr_1	2167691	2167753	Merged-chr_1-2167722-2	1	-	2167691	2167753	255,0,0
chr_1	2168160	2168211	Merged-chr_1-2168186-1	1	-	2168160	2168211	255,0,0
chr_1	2180035	2180097	Merged-chr_1-2180063-5	1	-	2180035	2180097	255,0,0
chr_1	2180656	2180707	Merged-chr_1-2180682-5	1	-	2180656	2180707	255,0,0
chr_1	2211498	2211549	Merged-chr_1-2211524-1	1	+	2211498	2211549	255,0,0
chr_1	2247844	2247895	Merged-chr_1-2247870-5	1	+	2247844	2247895	255,0,0
chr_1	2250643	2250694	Merged-chr_1-2250669-5	1	+	2250643	2250694	255,0,0
chr_1	2265955	2266006	Merged-chr_1-2265981-1	1	+	2265955	2266006	255,0,0
chr_1	2358253	2358304	Merged-chr_1-2358279-1	1	-	2358253	2358304	255,0,0
chr_1	2371538	2371589	Merged-chr_1-2371564-7	1	+	2371538	2371589	255,0,0
chr_1	2371546	2371600	Merged-chr_1-2371573-3	1	-	2371546	2371600	255,0,0
chr_1	2372170	2372255	Merged-chr_1-2372207-7	1	+	2372170	2372255	255,0,0
chr_1	2373776	2373828	Merged-chr_1-2373802-6	1	-	2373776	2373828	255,0,0
chr_1	2377572	2377623	Merged-chr_1-2377598-6	1	+	2377572	2377623	255,0,0
chr_1	2379056	2379107	Merged-chr_1-2379082-3	1	+	2379056	2379107	255,0,0
chr_1	2386255	2386306	Merged-chr_1-2386281-1	1	+	2386255	2386306	255,0,0
chr_1	2392758	2392809	Merged-chr_1-2392784-1	1	-	2392758	2392809	255,0,0
chr_1	2397423	2397474	Merged-chr_1-2397449-1	1	+	2397423	2397474	255,0,0
chr_1	2400242	2400293	Merged-chr_1-2400268-2	1	-	2400242	2400293	255,0,0
chr_1	2407032	2407083	Merged-chr_1-2407058-1	1	-	2407032	2407083	255,0,0
chr_1	2412618	2412688	Merged-chr_1-2412656-6	1	-	2412618	2412688	255,0,0
chr_1	2412629	2412680	Merged-chr_1-2412655-2	1	+	2412629	2412680	255,0,0
chr_1	2412782	2412833	Merged-chr_1-2412808-5	1	+	2412782	2412833	255,0,0
chr_1	2413156	2413207	Merged-chr_1-2413182-2	1	+	2413156	2413207	255,0,0
chr_1	2413625	2413676	Merged-chr_1-2413651-6	1	+	2413625	2413676	255,0,0
chr_1	2413797	2413848	Merged-chr_1-2413823-1	1	+	2413797	2413848	255,0,0
chr_1	2416092	2416143	Merged-chr_1-2416118-1	1	-	2416092	2416143	255,0,0
chr_1	2417073	2417124	Merged-chr_1-2417099-3	1	+	2417073	2417124	255,0,0
chr_1	2421619	2421670	Merged-chr_1-2421645-5	1	-	2421619	2421670	255,0,0
chr_1	2423203	2423254	Merged-chr_1-2423229-5	1	-	2423203	2423254	255,0,0
chr_1	2424206	2424257	Merged-chr_1-2424232-2	1	-	2424206	2424257	255,0,0
chr_1	2443647	2443698	Merged-chr_1-2443673-1	1	-	2443647	2443698	255,0,0
chr_1	2490355	2490406	Merged-chr_1-2490381-1	1	-	2490355	2490406	255,0,0
chr_1	2530984	2531035	Merged-chr_1-2531010-5	1	+	2530984	2531035	255,0,0
chr_1	2548098	2548149	Merged-chr_1-2548124-1	1	+	2548098	2548149	255,0,0
chr_1	2549492	2549569	Merged-chr_1-2549523-5	1	+	2549492	2549569	255,0,0
chr_1	2549886	2549937	Merged-chr_1-2549912-2	1	+	2549886	2549937	255,0,0
chr_1	2578400	2578451	Merged-chr_1-2578426-2	1	-	2578400	2578451	255,0,0
chr_1	2594159	2594210	Merged-chr_1-2594185-1	1	-	2594159	2594210	255,0,0
chr_1	2594274	2594325	Merged-chr_1-2594300-1	1	-	2594274	2594325	255,0,0
chr_1	2612997	2613048	Merged-chr_1-2613023-1	1	-	2612997	2613048	255,0,0
chr_1	2614262	2614329	Merged-chr_1-2614293-6	1	-	2614262	2614329	255,0,0
chr_1	2621534	2621585	Merged-chr_1-2621560-1	1	+	2621534	2621585	255,0,0
chr_1	2622775	2622826	Merged-chr_1-2622801-2	1	+	2622775	2622826	255,0,0
chr_1	2623704	2623755	Merged-chr_1-2623730-2	1	-	2623704	2623755	255,0,0
chr_1	2625122	2625173	Merged-chr_1-2625148-1	1	-	2625122	2625173	255,0,0
chr_1	2625229	2625280	Merged-chr_1-2625255-1	1	-	2625229	2625280	255,0,0
chr_1	2626630	2626690	Merged-chr_1-2626661-6	1	+	2626630	2626690	255,0,0
chr_1	2632711	2632762	Merged-chr_1-2632737-3	1	+	2632711	2632762	255,0,0
chr_1	2634354	2634405	Merged-chr_1-2634380-5	1	-	2634354	2634405	255,0,0
chr_1	2634437	2634488	Merged-chr_1-2634463-2	1	-	2634437	2634488	255,0,0
chr_1	2634744	2634804	Merged-chr_1-2634774-2	1	-	2634744	2634804	255,0,0
chr_1	2636423	2636474	Merged-chr_1-2636449-6	1	+	2636423	2636474	255,0,0
chr_1	2636525	2636576	Merged-chr_1-2636551-5	1	-	2636525	2636576	255,0,0
chr_1	2639998	2640049	Merged-chr_1-2640024-5	1	-	2639998	2640049	255,0,0
chr_1	2641914	2642049	Merged-chr_1-2641980-6	1	-	2641914	2642049	255,0,0
chr_1	2642178	2642230	Merged-chr_1-2642204-3	1	+	2642178	2642230	255,0,0
chr_1	2643899	2643950	Merged-chr_1-2643925-7	1	+	2643899	2643950	255,0,0
chr_1	2646271	2646326	Merged-chr_1-2646298-6	1	-	2646271	2646326	255,0,0
chr_1	2666606	2666657	Merged-chr_1-2666632-4	1	+	2666606	2666657	255,0,0
chr_1	2666698	2666749	Merged-chr_1-2666724-1	1	+	2666698	2666749	255,0,0
chr_1	2668956	2669007	Merged-chr_1-2668982-1	1	+	2668956	2669007	255,0,0
chr_1	2669855	2669906	Merged-chr_1-2669881-1	1	+	2669855	2669906	255,0,0
chr_1	2670672	2670723	Merged-chr_1-2670698-1	1	-	2670672	2670723	255,0,0
chr_1	2670729	2670780	Merged-chr_1-2670755-4	1	-	2670729	2670780	255,0,0
chr_1	2673733	2673784	Merged-chr_1-2673759-5	1	-	2673733	2673784	255,0,0
chr_1	2675618	2675669	Merged-chr_1-2675644-4	1	+	2675618	2675669	255,0,0
chr_1	2676057	2676108	Merged-chr_1-2676083-5	1	-	2676057	2676108	255,0,0
chr_1	2677157	2677229	Merged-chr_1-2677193-2	1	+	2677157	2677229	255,0,0
chr_1	2682928	2682979	Merged-chr_1-2682954-1	1	+	2682928	2682979	255,0,0
chr_1	2683891	2683942	Merged-chr_1-2683917-5	1	-	2683891	2683942	255,0,0
chr_1	2690558	2690609	Merged-chr_1-2690584-5	1	-	2690558	2690609	255,0,0
chr_1	2694085	2694136	Merged-chr_1-2694111-5	1	+	2694085	2694136	255,0,0
chr_1	2698665	2698735	Merged-chr_1-2698706-5	1	-	2698665	2698735	255,0,0
chr_1	2702088	2702139	Merged-chr_1-2702114-5	1	+	2702088	2702139	255,0,0
chr_1	2707346	2707397	Merged-chr_1-2707372-1	1	-	2707346	2707397	255,0,0
chr_1	2708774	2708825	Merged-chr_1-2708800-1	1	-	2708774	2708825	255,0,0
chr_1	2713732	2713791	Merged-chr_1-2713760-5	1	-	2713732	2713791	255,0,0
chr_1	2734440	2734491	Merged-chr_1-2734466-1	1	-	2734440	2734491	255,0,0
chr_1	2748390	2748441	Merged-chr_1-2748416-1	1	-	2748390	2748441	255,0,0
chr_1	2753648	2753699	Merged-chr_1-2753674-1	1	-	2753648	2753699	255,0,0
chr_1	2773118	2773169	Merged-chr_1-2773144-1	1	+	2773118	2773169	255,0,0
chr_1	2779489	2779540	Merged-chr_1-2779515-1	1	-	2779489	2779540	255,0,0
chr_1	2782195	2782246	Merged-chr_1-2782221-7	1	+	2782195	2782246	255,0,0
chr_1	2784796	2784847	Merged-chr_1-2784822-1	1	+	2784796	2784847	255,0,0
chr_1	2787074	2787125	Merged-chr_1-2787100-6	1	+	2787074	2787125	255,0,0
chr_1	2788066	2788117	Merged-chr_1-2788092-1	1	-	2788066	2788117	255,0,0
chr_1	2789200	2789256	Merged-chr_1-2789227-7	1	+	2789200	2789256	255,0,0
chr_1	2789508	2789559	Merged-chr_1-2789534-3	1	+	2789508	2789559	255,0,0
chr_1	2790983	2791034	Merged-chr_1-2791009-7	1	-	2790983	2791034	255,0,0
chr_1	2794020	2794107	Merged-chr_1-2794071-7	1	-	2794020	2794107	255,0,0
chr_1	2796399	2796450	Merged-chr_1-2796425-1	1	+	2796399	2796450	255,0,0
chr_1	2798912	2798963	Merged-chr_1-2798938-5	1	+	2798912	2798963	255,0,0
chr_1	2799734	2799785	Merged-chr_1-2799760-1	1	+	2799734	2799785	255,0,0
chr_1	2803157	2803208	Merged-chr_1-2803183-1	1	+	2803157	2803208	255,0,0
chr_1	2806587	2806638	Merged-chr_1-2806613-3	1	+	2806587	2806638	255,0,0
chr_1	2808110	2808161	Merged-chr_1-2808136-6	1	+	2808110	2808161	255,0,0
chr_1	2809085	2809153	Merged-chr_1-2809119-4	1	+	2809085	2809153	255,0,0
chr_1	2817028	2817079	Merged-chr_1-2817054-6	1	+	2817028	2817079	255,0,0
chr_1	2818328	2818379	Merged-chr_1-2818354-4	1	-	2818328	2818379	255,0,0
chr_1	2822560	2822611	Merged-chr_1-2822586-6	1	+	2822560	2822611	255,0,0
chr_1	2822867	2822918	Merged-chr_1-2822893-1	1	-	2822867	2822918	255,0,0
chr_1	2825601	2825652	Merged-chr_1-2825627-1	1	-	2825601	2825652	255,0,0
chr_1	2825626	2825677	Merged-chr_1-2825652-4	1	+	2825626	2825677	255,0,0
chr_1	2825801	2825855	Merged-chr_1-2825828-4	1	-	2825801	2825855	255,0,0
chr_1	2827008	2827059	Merged-chr_1-2827034-7	1	-	2827008	2827059	255,0,0
chr_1	2840125	2840176	Merged-chr_1-2840151-1	1	-	2840125	2840176	255,0,0
chr_1	2840212	2840264	Merged-chr_1-2840238-6	1	-	2840212	2840264	255,0,0
chr_1	2840563	2840634	Merged-chr_1-2840603-6	1	-	2840563	2840634	255,0,0
chr_1	2856982	2857033	Merged-chr_1-2857008-3	1	-	2856982	2857033	255,0,0
chr_1	2867846	2867897	Merged-chr_1-2867872-1	1	-	2867846	2867897	255,0,0
chr_1	2870492	2870549	Merged-chr_1-2870521-2	1	-	2870492	2870549	255,0,0
chr_1	2884802	2884853	Merged-chr_1-2884828-1	1	-	2884802	2884853	255,0,0
chr_1	2884860	2884960	Merged-chr_1-2884902-3	1	-	2884860	2884960	255,0,0
chr_1	2885457	2885516	Merged-chr_1-2885487-5	1	-	2885457	2885516	255,0,0
chr_1	2887912	2888012	Merged-chr_1-2887959-3	1	+	2887912	2888012	255,0,0
chr_1	2888030	2888081	Merged-chr_1-2888056-1	1	+	2888030	2888081	255,0,0
chr_1	2890654	2890705	Merged-chr_1-2890680-1	1	+	2890654	2890705	255,0,0
chr_1	2890780	2890831	Merged-chr_1-2890806-2	1	+	2890780	2890831	255,0,0
chr_1	2890906	2890957	Merged-chr_1-2890932-1	1	+	2890906	2890957	255,0,0
chr_1	2893185	2893236	Merged-chr_1-2893211-1	1	-	2893185	2893236	255,0,0
chr_1	2894827	2894878	Merged-chr_1-2894853-1	1	-	2894827	2894878	255,0,0
chr_1	2895235	2895290	Merged-chr_1-2895263-2	1	-	2895235	2895290	255,0,0
chr_1	2897486	2897537	Merged-chr_1-2897512-5	1	-	2897486	2897537	255,0,0
chr_1	2905666	2905717	Merged-chr_1-2905692-5	1	+	2905666	2905717	255,0,0
chr_1	2905752	2905803	Merged-chr_1-2905778-1	1	+	2905752	2905803	255,0,0
chr_1	2906931	2906982	Merged-chr_1-2906957-1	1	+	2906931	2906982	255,0,0
chr_1	2907033	2907103	Merged-chr_1-2907068-2	1	+	2907033	2907103	255,0,0
chr_1	2919335	2919386	Merged-chr_1-2919361-1	1	-	2919335	2919386	255,0,0
chr_1	2920040	2920091	Merged-chr_1-2920066-7	1	+	2920040	2920091	255,0,0
chr_1	2921167	2921220	Merged-chr_1-2921194-5	1	-	2921167	2921220	255,0,0
chr_1	2921679	2921760	Merged-chr_1-2921720-2	1	-	2921679	2921760	255,0,0
chr_1	2957955	2958034	Merged-chr_1-2957990-3	1	+	2957955	2958034	255,0,0
chr_1	2958163	2958214	Merged-chr_1-2958189-1	1	-	2958163	2958214	255,0,0
chr_1	2958218	2958269	Merged-chr_1-2958244-1	1	-	2958218	2958269	255,0,0
chr_1	2964160	2964212	Merged-chr_1-2964186-7	1	-	2964160	2964212	255,0,0
chr_1	2974366	2974462	Merged-chr_1-2974424-7	1	-	2974366	2974462	255,0,0
chr_1	2975902	2975953	Merged-chr_1-2975928-4	1	-	2975902	2975953	255,0,0
chr_1	2996483	2996536	Merged-chr_1-2996509-7	1	-	2996483	2996536	255,0,0
chr_1	2998909	2998962	Merged-chr_1-2998936-2	1	-	2998909	2998962	255,0,0
chr_1	2999861	2999914	Merged-chr_1-2999888-4	1	+	2999861	2999914	255,0,0
chr_1	2999912	2999963	Merged-chr_1-2999938-1	1	-	2999912	2999963	255,0,0
chr_1	3001435	3001486	Merged-chr_1-3001461-1	1	+	3001435	3001486	255,0,0
chr_1	3013218	3013269	Merged-chr_1-3013244-1	1	-	3013218	3013269	255,0,0
chr_1	3023632	3023683	Merged-chr_1-3023658-2	1	+	3023632	3023683	255,0,0
chr_1	3024198	3024249	Merged-chr_1-3024224-7	1	-	3024198	3024249	255,0,0
chr_1	3024943	3024994	Merged-chr_1-3024969-5	1	+	3024943	3024994	255,0,0
chr_1	3026075	3026127	Merged-chr_1-3026101-3	1	+	3026075	3026127	255,0,0
chr_1	3026420	3026471	Merged-chr_1-3026446-2	1	+	3026420	3026471	255,0,0
chr_1	3051912	3051963	Merged-chr_1-3051938-7	1	+	3051912	3051963	255,0,0
chr_1	3053846	3053898	Merged-chr_1-3053872-7	1	-	3053846	3053898	255,0,0
chr_1	3059397	3059448	Merged-chr_1-3059423-4	1	+	3059397	3059448	255,0,0
chr_1	3059866	3059917	Merged-chr_1-3059892-2	1	+	3059866	3059917	255,0,0
chr_1	3061404	3061498	Merged-chr_1-3061456-6	1	-	3061404	3061498	255,0,0
chr_1	3063634	3063685	Merged-chr_1-3063660-7	1	-	3063634	3063685	255,0,0
chr_1	3064839	3064890	Merged-chr_1-3064865-5	1	+	3064839	3064890	255,0,0
chr_1	3069097	3069148	Merged-chr_1-3069123-1	1	-	3069097	3069148	255,0,0
chr_1	3076059	3076110	Merged-chr_1-3076085-1	1	+	3076059	3076110	255,0,0
chr_1	3076074	3076125	Merged-chr_1-3076100-2	1	-	3076074	3076125	255,0,0
chr_1	3077261	3077312	Merged-chr_1-3077287-1	1	+	3077261	3077312	255,0,0
chr_1	3078860	3078911	Merged-chr_1-3078886-2	1	+	3078860	3078911	255,0,0
chr_1	3079422	3079473	Merged-chr_1-3079448-2	1	+	3079422	3079473	255,0,0
chr_1	3079485	3079536	Merged-chr_1-3079511-2	1	+	3079485	3079536	255,0,0
chr_1	3081683	3081735	Merged-chr_1-3081709-6	1	+	3081683	3081735	255,0,0
chr_1	3081942	3081993	Merged-chr_1-3081968-1	1	-	3081942	3081993	255,0,0
chr_1	3083768	3083824	Merged-chr_1-3083798-7	1	+	3083768	3083824	255,0,0
chr_1	3089466	3089540	Merged-chr_1-3089503-2	1	+	3089466	3089540	255,0,0
chr_1	3090422	3090473	Merged-chr_1-3090448-1	1	+	3090422	3090473	255,0,0
chr_1	3091601	3091652	Merged-chr_1-3091627-4	1	+	3091601	3091652	255,0,0
chr_1	3091970	3092021	Merged-chr_1-3091996-7	1	+	3091970	3092021	255,0,0
chr_1	3093079	3093130	Merged-chr_1-3093105-1	1	+	3093079	3093130	255,0,0
chr_1	3093206	3093261	Merged-chr_1-3093234-2	1	+	3093206	3093261	255,0,0
chr_1	3093296	3093349	Merged-chr_1-3093323-2	1	+	3093296	3093349	255,0,0
chr_1	3095622	3095673	Merged-chr_1-3095648-7	1	+	3095622	3095673	255,0,0
chr_1	3099399	3099467	Merged-chr_1-3099433-2	1	+	3099399	3099467	255,0,0
chr_1	3101902	3101956	Merged-chr_1-3101929-3	1	+	3101902	3101956	255,0,0
chr_1	3102605	3102656	Merged-chr_1-3102631-3	1	+	3102605	3102656	255,0,0
chr_1	3105636	3105687	Merged-chr_1-3105662-7	1	+	3105636	3105687	255,0,0
chr_1	3107138	3107189	Merged-chr_1-3107164-1	1	+	3107138	3107189	255,0,0
chr_1	3107194	3107254	Merged-chr_1-3107224-2	1	+	3107194	3107254	255,0,0
chr_1	3114030	3114081	Merged-chr_1-3114056-1	1	+	3114030	3114081	255,0,0
chr_1	3116754	3116805	Merged-chr_1-3116780-7	1	+	3116754	3116805	255,0,0
chr_1	3118784	3118835	Merged-chr_1-3118810-6	1	-	3118784	3118835	255,0,0
chr_1	3125919	3125979	Merged-chr_1-3125949-5	1	+	3125919	3125979	255,0,0
chr_1	3127830	3127898	Merged-chr_1-3127860-4	1	-	3127830	3127898	255,0,0
chr_1	3131235	3131296	Merged-chr_1-3131266-7	1	+	3131235	3131296	255,0,0
chr_1	3133531	3133582	Merged-chr_1-3133557-2	1	+	3133531	3133582	255,0,0
chr_1	3134384	3134436	Merged-chr_1-3134410-5	1	-	3134384	3134436	255,0,0
chr_1	3134613	3134664	Merged-chr_1-3134639-1	1	-	3134613	3134664	255,0,0
chr_1	3140458	3140522	Merged-chr_1-3140486-5	1	-	3140458	3140522	255,0,0
chr_1	3142615	3142675	Merged-chr_1-3142648-7	1	+	3142615	3142675	255,0,0
chr_1	3144391	3144444	Merged-chr_1-3144418-2	1	+	3144391	3144444	255,0,0
chr_1	3146180	3146234	Merged-chr_1-3146208-6	1	+	3146180	3146234	255,0,0
chr_1	3149906	3149957	Merged-chr_1-3149932-5	1	-	3149906	3149957	255,0,0
chr_1	3150256	3150307	Merged-chr_1-3150282-7	1	-	3150256	3150307	255,0,0
chr_1	3150984	3151051	Merged-chr_1-3151013-5	1	+	3150984	3151051	255,0,0
chr_1	3150990	3151041	Merged-chr_1-3151016-7	1	-	3150990	3151041	255,0,0
chr_1	3152015	3152066	Merged-chr_1-3152041-7	1	+	3152015	3152066	255,0,0
chr_1	3154324	3154384	Merged-chr_1-3154356-3	1	+	3154324	3154384	255,0,0
chr_1	3154373	3154424	Merged-chr_1-3154399-1	1	-	3154373	3154424	255,0,0
chr_1	3161072	3161132	Merged-chr_1-3161100-6	1	-	3161072	3161132	255,0,0
chr_1	3161618	3161671	Merged-chr_1-3161645-3	1	-	3161618	3161671	255,0,0
chr_1	3163624	3163675	Merged-chr_1-3163650-2	1	-	3163624	3163675	255,0,0
chr_1	3163940	3163997	Merged-chr_1-3163969-2	1	-	3163940	3163997	255,0,0
chr_1	3164353	3164404	Merged-chr_1-3164379-2	1	-	3164353	3164404	255,0,0
chr_1	3165139	3165190	Merged-chr_1-3165165-5	1	-	3165139	3165190	255,0,0
chr_1	3169529	3169587	Merged-chr_1-3169558-2	1	-	3169529	3169587	255,0,0
chr_1	3170390	3170441	Merged-chr_1-3170416-1	1	+	3170390	3170441	255,0,0
chr_1	3170467	3170528	Merged-chr_1-3170499-3	1	+	3170467	3170528	255,0,0
chr_1	3171781	3171876	Merged-chr_1-3171829-2	1	+	3171781	3171876	255,0,0
chr_1	3173568	3173631	Merged-chr_1-3173600-6	1	-	3173568	3173631	255,0,0
chr_1	3174017	3174072	Merged-chr_1-3174044-5	1	+	3174017	3174072	255,0,0
chr_1	3190400	3190451	Merged-chr_1-3190426-3	1	+	3190400	3190451	255,0,0
chr_1	3195988	3196042	Merged-chr_1-3196016-3	1	+	3195988	3196042	255,0,0
chr_1	3198189	3198240	Merged-chr_1-3198215-5	1	+	3198189	3198240	255,0,0
chr_1	3209445	3209496	Merged-chr_1-3209471-3	1	+	3209445	3209496	255,0,0
chr_1	3211136	3211193	Merged-chr_1-3211164-5	1	+	3211136	3211193	255,0,0
chr_1	3232234	3232285	Merged-chr_1-3232260-1	1	-	3232234	3232285	255,0,0
chr_1	3244782	3244838	Merged-chr_1-3244812-5	1	-	3244782	3244838	255,0,0
chr_1	3256692	3256743	Merged-chr_1-3256718-1	1	-	3256692	3256743	255,0,0
chr_1	3259374	3259426	Merged-chr_1-3259400-5	1	+	3259374	3259426	255,0,0
chr_1	3259858	3259909	Merged-chr_1-3259884-4	1	+	3259858	3259909	255,0,0
chr_1	3262255	3262320	Merged-chr_1-3262288-7	1	-	3262255	3262320	255,0,0
chr_1	3262256	3262307	Merged-chr_1-3262282-5	1	+	3262256	3262307	255,0,0
chr_1	3269622	3269677	Merged-chr_1-3269650-2	1	-	3269622	3269677	255,0,0
chr_1	3284409	3284485	Merged-chr_1-3284447-2	1	-	3284409	3284485	255,0,0
chr_1	3284496	3284547	Merged-chr_1-3284522-2	1	-	3284496	3284547	255,0,0
chr_1	3297682	3297733	Merged-chr_1-3297708-5	1	+	3297682	3297733	255,0,0
chr_1	3301592	3301643	Merged-chr_1-3301618-5	1	+	3301592	3301643	255,0,0
chr_1	3306063	3306117	Merged-chr_1-3306090-3	1	+	3306063	3306117	255,0,0
chr_1	3310273	3310324	Merged-chr_1-3310299-7	1	-	3310273	3310324	255,0,0
chr_1	3310626	3310677	Merged-chr_1-3310652-2	1	-	3310626	3310677	255,0,0
chr_1	3311724	3311784	Merged-chr_1-3311754-3	1	+	3311724	3311784	255,0,0
chr_1	3311839	3311895	Merged-chr_1-3311866-3	1	+	3311839	3311895	255,0,0
chr_1	3317934	3317985	Merged-chr_1-3317960-3	1	+	3317934	3317985	255,0,0
chr_1	3317957	3318008	Merged-chr_1-3317983-6	1	-	3317957	3318008	255,0,0
chr_1	3319469	3319520	Merged-chr_1-3319495-1	1	+	3319469	3319520	255,0,0
chr_1	3321000	3321051	Merged-chr_1-3321026-7	1	+	3321000	3321051	255,0,0
chr_1	3322964	3323015	Merged-chr_1-3322990-1	1	-	3322964	3323015	255,0,0
chr_1	3326471	3326522	Merged-chr_1-3326497-1	1	-	3326471	3326522	255,0,0
chr_1	3332377	3332428	Merged-chr_1-3332403-1	1	-	3332377	3332428	255,0,0
chr_1	3335581	3335636	Merged-chr_1-3335608-6	1	-	3335581	3335636	255,0,0
chr_1	3340269	3340320	Merged-chr_1-3340295-1	1	+	3340269	3340320	255,0,0
chr_1	3340334	3340385	Merged-chr_1-3340360-1	1	+	3340334	3340385	255,0,0
chr_1	3341836	3341887	Merged-chr_1-3341862-7	1	+	3341836	3341887	255,0,0
chr_1	3341904	3341968	Merged-chr_1-3341934-7	1	-	3341904	3341968	255,0,0
chr_1	3346943	3346996	Merged-chr_1-3346969-6	1	-	3346943	3346996	255,0,0
chr_1	3347288	3347339	Merged-chr_1-3347314-1	1	-	3347288	3347339	255,0,0
chr_1	3349164	3349215	Merged-chr_1-3349190-1	1	+	3349164	3349215	255,0,0
chr_1	3352996	3353047	Merged-chr_1-3353022-1	1	+	3352996	3353047	255,0,0
chr_1	3355722	3355773	Merged-chr_1-3355748-7	1	-	3355722	3355773	255,0,0
chr_1	3356410	3356461	Merged-chr_1-3356436-7	1	-	3356410	3356461	255,0,0
chr_1	3358008	3358059	Merged-chr_1-3358034-7	1	-	3358008	3358059	255,0,0
chr_1	3358878	3358929	Merged-chr_1-3358904-2	1	-	3358878	3358929	255,0,0
chr_1	3359614	3359665	Merged-chr_1-3359640-7	1	+	3359614	3359665	255,0,0
chr_1	3361395	3361446	Merged-chr_1-3361421-7	1	+	3361395	3361446	255,0,0
chr_1	3364855	3364906	Merged-chr_1-3364881-5	1	-	3364855	3364906	255,0,0
chr_1	3365682	3365737	Merged-chr_1-3365709-7	1	-	3365682	3365737	255,0,0
chr_1	3367147	3367198	Merged-chr_1-3367173-3	1	+	3367147	3367198	255,0,0
chr_1	3367227	3367278	Merged-chr_1-3367253-1	1	-	3367227	3367278	255,0,0
chr_1	3367238	3367289	Merged-chr_1-3367264-4	1	+	3367238	3367289	255,0,0
chr_1	3367623	3367684	Merged-chr_1-3367654-2	1	-	3367623	3367684	255,0,0
chr_1	3370905	3370956	Merged-chr_1-3370931-7	1	+	3370905	3370956	255,0,0
chr_1	3371451	3371502	Merged-chr_1-3371477-1	1	+	3371451	3371502	255,0,0
chr_1	3373062	3373119	Merged-chr_1-3373090-3	1	+	3373062	3373119	255,0,0
chr_1	3373074	3373126	Merged-chr_1-3373100-7	1	-	3373074	3373126	255,0,0
chr_1	3375840	3375903	Merged-chr_1-3375874-7	1	+	3375840	3375903	255,0,0
chr_1	3378502	3378553	Merged-chr_1-3378528-7	1	-	3378502	3378553	255,0,0
chr_1	3380383	3380434	Merged-chr_1-3380409-6	1	-	3380383	3380434	255,0,0
chr_1	3380985	3381037	Merged-chr_1-3381011-6	1	+	3380985	3381037	255,0,0
chr_1	3381038	3381089	Merged-chr_1-3381064-7	1	-	3381038	3381089	255,0,0
chr_1	3382914	3382965	Merged-chr_1-3382940-7	1	+	3382914	3382965	255,0,0
chr_1	3387689	3387742	Merged-chr_1-3387716-7	1	-	3387689	3387742	255,0,0
chr_1	3389286	3389337	Merged-chr_1-3389312-1	1	+	3389286	3389337	255,0,0
chr_1	3390629	3390681	Merged-chr_1-3390655-5	1	-	3390629	3390681	255,0,0
chr_1	3393776	3393827	Merged-chr_1-3393802-5	1	-	3393776	3393827	255,0,0
chr_1	3405555	3405606	Merged-chr_1-3405581-1	1	+	3405555	3405606	255,0,0
chr_1	3405629	3405680	Merged-chr_1-3405655-1	1	+	3405629	3405680	255,0,0
chr_1	3424643	3424698	Merged-chr_1-3424670-4	1	+	3424643	3424698	255,0,0
chr_1	3443661	3443714	Merged-chr_1-3443688-2	1	+	3443661	3443714	255,0,0
chr_1	3452878	3452929	Merged-chr_1-3452904-1	1	+	3452878	3452929	255,0,0
chr_1	3455782	3455841	Merged-chr_1-3455812-5	1	-	3455782	3455841	255,0,0
chr_1	3457043	3457094	Merged-chr_1-3457069-5	1	-	3457043	3457094	255,0,0
chr_1	3459126	3459177	Merged-chr_1-3459152-5	1	-	3459126	3459177	255,0,0
chr_1	3512806	3512857	Merged-chr_1-3512832-3	1	+	3512806	3512857	255,0,0
chr_1	3520733	3520784	Merged-chr_1-3520759-1	1	-	3520733	3520784	255,0,0
chr_1	3523251	3523302	Merged-chr_1-3523277-1	1	-	3523251	3523302	255,0,0
chr_1	3552955	3553006	Merged-chr_1-3552981-1	1	-	3552955	3553006	255,0,0
chr_1	3557835	3557886	Merged-chr_1-3557861-1	1	+	3557835	3557886	255,0,0
chr_1	3560243	3560340	Merged-chr_1-3560294-6	1	-	3560243	3560340	255,0,0
chr_1	3560258	3560340	Merged-chr_1-3560297-7	1	+	3560258	3560340	255,0,0
chr_1	3560849	3560900	Merged-chr_1-3560875-6	1	+	3560849	3560900	255,0,0
chr_1	3566177	3566228	Merged-chr_1-3566203-5	1	-	3566177	3566228	255,0,0
chr_1	3566197	3566248	Merged-chr_1-3566223-1	1	+	3566197	3566248	255,0,0
chr_1	3571505	3571561	Merged-chr_1-3571534-7	1	-	3571505	3571561	255,0,0
chr_1	3571575	3571626	Merged-chr_1-3571601-7	1	+	3571575	3571626	255,0,0
chr_1	3573587	3573638	Merged-chr_1-3573613-5	1	-	3573587	3573638	255,0,0
chr_1	3574211	3574262	Merged-chr_1-3574237-1	1	-	3574211	3574262	255,0,0
chr_1	3574632	3574683	Merged-chr_1-3574658-7	1	-	3574632	3574683	255,0,0
chr_1	3585582	3585640	Merged-chr_1-3585610-5	1	-	3585582	3585640	255,0,0
chr_1	3585700	3585751	Merged-chr_1-3585726-2	1	-	3585700	3585751	255,0,0
chr_1	3586013	3586064	Merged-chr_1-3586039-2	1	-	3586013	3586064	255,0,0
chr_1	3586249	3586307	Merged-chr_1-3586278-3	1	-	3586249	3586307	255,0,0
chr_1	3609020	3609071	Merged-chr_1-3609046-2	1	-	3609020	3609071	255,0,0
chr_1	3621118	3621169	Merged-chr_1-3621144-1	1	-	3621118	3621169	255,0,0
chr_1	3621660	3621713	Merged-chr_1-3621686-3	1	-	3621660	3621713	255,0,0
chr_1	3638123	3638174	Merged-chr_1-3638149-1	1	-	3638123	3638174	255,0,0
chr_1	3639702	3639753	Merged-chr_1-3639728-1	1	-	3639702	3639753	255,0,0
chr_1	3648092	3648143	Merged-chr_1-3648118-1	1	+	3648092	3648143	255,0,0
chr_1	3649751	3649814	Merged-chr_1-3649780-7	1	-	3649751	3649814	255,0,0
chr_1	3657090	3657170	Merged-chr_1-3657137-4	1	-	3657090	3657170	255,0,0
chr_1	3657562	3657613	Merged-chr_1-3657588-1	1	-	3657562	3657613	255,0,0
chr_1	3661660	3661718	Merged-chr_1-3661687-7	1	-	3661660	3661718	255,0,0
chr_1	3669901	3669952	Merged-chr_1-3669927-1	1	-	3669901	3669952	255,0,0
chr_1	3673758	3673809	Merged-chr_1-3673784-3	1	-	3673758	3673809	255,0,0
chr_1	3687061	3687112	Merged-chr_1-3687087-1	1	-	3687061	3687112	255,0,0
chr_1	3687344	3687395	Merged-chr_1-3687370-2	1	-	3687344	3687395	255,0,0
chr_1	3725779	3725830	Merged-chr_1-3725805-2	1	-	3725779	3725830	255,0,0
chr_1	3731442	3731493	Merged-chr_1-3731468-1	1	-	3731442	3731493	255,0,0
chr_1	3737976	3738027	Merged-chr_1-3738002-1	1	+	3737976	3738027	255,0,0
chr_1	3758221	3758273	Merged-chr_1-3758247-7	1	+	3758221	3758273	255,0,0
chr_1	3770569	3770622	Merged-chr_1-3770595-3	1	-	3770569	3770622	255,0,0
chr_1	3771247	3771298	Merged-chr_1-3771273-3	1	-	3771247	3771298	255,0,0
chr_1	3771330	3771381	Merged-chr_1-3771356-2	1	-	3771330	3771381	255,0,0
chr_1	3775608	3775661	Merged-chr_1-3775635-4	1	-	3775608	3775661	255,0,0
chr_1	3775957	3776023	Merged-chr_1-3775986-5	1	-	3775957	3776023	255,0,0
chr_1	3780545	3780596	Merged-chr_1-3780571-1	1	-	3780545	3780596	255,0,0
chr_1	3780633	3780684	Merged-chr_1-3780659-1	1	-	3780633	3780684	255,0,0
chr_1	3810038	3810089	Merged-chr_1-3810064-1	1	-	3810038	3810089	255,0,0
chr_1	3812292	3812343	Merged-chr_1-3812318-6	1	+	3812292	3812343	255,0,0
chr_1	3812356	3812407	Merged-chr_1-3812382-1	1	+	3812356	3812407	255,0,0
chr_1	3812410	3812461	Merged-chr_1-3812436-2	1	-	3812410	3812461	255,0,0
chr_1	3816505	3816559	Merged-chr_1-3816531-7	1	-	3816505	3816559	255,0,0
chr_1	3817908	3817966	Merged-chr_1-3817937-2	1	-	3817908	3817966	255,0,0
chr_1	3817993	3818044	Merged-chr_1-3818019-7	1	+	3817993	3818044	255,0,0
chr_1	3820316	3820367	Merged-chr_1-3820342-7	1	-	3820316	3820367	255,0,0
chr_1	3835939	3835991	Merged-chr_1-3835965-2	1	-	3835939	3835991	255,0,0
chr_1	3838471	3838522	Merged-chr_1-3838497-1	1	-	3838471	3838522	255,0,0
chr_1	3843384	3843440	Merged-chr_1-3843412-4	1	-	3843384	3843440	255,0,0
chr_1	3847651	3847703	Merged-chr_1-3847677-2	1	-	3847651	3847703	255,0,0
chr_1	3855546	3855604	Merged-chr_1-3855573-4	1	-	3855546	3855604	255,0,0
chr_1	3857333	3857418	Merged-chr_1-3857367-5	1	+	3857333	3857418	255,0,0
chr_1	3860221	3860295	Merged-chr_1-3860261-3	1	-	3860221	3860295	255,0,0
chr_1	3863783	3863852	Merged-chr_1-3863816-3	1	-	3863783	3863852	255,0,0
chr_1	3863862	3863927	Merged-chr_1-3863895-2	1	-	3863862	3863927	255,0,0
chr_1	3867560	3867611	Merged-chr_1-3867586-1	1	-	3867560	3867611	255,0,0
chr_1	3867674	3867725	Merged-chr_1-3867700-1	1	-	3867674	3867725	255,0,0
chr_1	3870026	3870080	Merged-chr_1-3870053-2	1	-	3870026	3870080	255,0,0
chr_1	3871160	3871211	Merged-chr_1-3871186-2	1	+	3871160	3871211	255,0,0
chr_1	3871269	3871334	Merged-chr_1-3871302-4	1	-	3871269	3871334	255,0,0
chr_1	3874011	3874062	Merged-chr_1-3874037-1	1	-	3874011	3874062	255,0,0
chr_1	3875526	3875577	Merged-chr_1-3875552-1	1	-	3875526	3875577	255,0,0
chr_1	3875777	3875829	Merged-chr_1-3875803-2	1	-	3875777	3875829	255,0,0
chr_1	3876310	3876363	Merged-chr_1-3876337-3	1	-	3876310	3876363	255,0,0
chr_1	3912331	3912397	Merged-chr_1-3912360-4	1	-	3912331	3912397	255,0,0
chr_1	3914457	3914508	Merged-chr_1-3914483-1	1	-	3914457	3914508	255,0,0
chr_1	3914651	3914702	Merged-chr_1-3914677-4	1	+	3914651	3914702	255,0,0
chr_1	3917949	3918009	Merged-chr_1-3917978-5	1	-	3917949	3918009	255,0,0
chr_1	3947353	3947404	Merged-chr_1-3947379-4	1	+	3947353	3947404	255,0,0
chr_1	3947436	3947487	Merged-chr_1-3947462-1	1	+	3947436	3947487	255,0,0
chr_1	3957636	3957687	Merged-chr_1-3957662-5	1	+	3957636	3957687	255,0,0
chr_1	3961734	3961791	Merged-chr_1-3961763-5	1	+	3961734	3961791	255,0,0
chr_1	3962239	3962290	Merged-chr_1-3962265-4	1	+	3962239	3962290	255,0,0
chr_1	3967036	3967087	Merged-chr_1-3967062-2	1	-	3967036	3967087	255,0,0
chr_1	3969097	3969150	Merged-chr_1-3969124-6	1	-	3969097	3969150	255,0,0
chr_1	3971566	3971617	Merged-chr_1-3971592-2	1	-	3971566	3971617	255,0,0
chr_1	3974160	3974211	Merged-chr_1-3974186-3	1	-	3974160	3974211	255,0,0
chr_1	3982478	3982529	Merged-chr_1-3982504-1	1	-	3982478	3982529	255,0,0
chr_1	3983826	3983879	Merged-chr_1-3983853-2	1	-	3983826	3983879	255,0,0
chr_1	3984155	3984245	Merged-chr_1-3984200-2	1	+	3984155	3984245	255,0,0
chr_1	3994834	3994885	Merged-chr_1-3994860-2	1	-	3994834	3994885	255,0,0
chr_1	3994865	3994916	Merged-chr_1-3994891-6	1	+	3994865	3994916	255,0,0
chr_1	3997264	3997315	Merged-chr_1-3997290-1	1	+	3997264	3997315	255,0,0
chr_1	3997299	3997350	Merged-chr_1-3997325-7	1	-	3997299	3997350	255,0,0
chr_1	3999832	3999892	Merged-chr_1-3999863-5	1	+	3999832	3999892	255,0,0
chr_1	4002392	4002446	Merged-chr_1-4002418-7	1	+	4002392	4002446	255,0,0
chr_1	4005101	4005153	Merged-chr_1-4005127-5	1	-	4005101	4005153	255,0,0
chr_1	4008130	4008181	Merged-chr_1-4008156-1	1	+	4008130	4008181	255,0,0
chr_1	4008402	4008457	Merged-chr_1-4008430-4	1	-	4008402	4008457	255,0,0
chr_1	4009216	4009276	Merged-chr_1-4009244-4	1	+	4009216	4009276	255,0,0
chr_1	4016804	4016855	Merged-chr_1-4016830-1	1	+	4016804	4016855	255,0,0
chr_1	4017055	4017106	Merged-chr_1-4017081-4	1	-	4017055	4017106	255,0,0
chr_1	4021092	4021143	Merged-chr_1-4021118-1	1	-	4021092	4021143	255,0,0
chr_1	4022332	4022407	Merged-chr_1-4022370-2	1	+	4022332	4022407	255,0,0
chr_1	4023187	4023238	Merged-chr_1-4023213-1	1	-	4023187	4023238	255,0,0
chr_1	4025442	4025493	Merged-chr_1-4025468-1	1	+	4025442	4025493	255,0,0
chr_1	4026665	4026716	Merged-chr_1-4026691-1	1	-	4026665	4026716	255,0,0
chr_1	4027819	4027870	Merged-chr_1-4027845-7	1	+	4027819	4027870	255,0,0
chr_1	4028239	4028290	Merged-chr_1-4028265-7	1	+	4028239	4028290	255,0,0
chr_1	4032458	4032509	Merged-chr_1-4032484-1	1	-	4032458	4032509	255,0,0
chr_1	4036260	4036311	Merged-chr_1-4036286-1	1	+	4036260	4036311	255,0,0
chr_1	4036395	4036446	Merged-chr_1-4036421-1	1	+	4036395	4036446	255,0,0
chr_1	4039046	4039097	Merged-chr_1-4039072-7	1	-	4039046	4039097	255,0,0
chr_1	4041548	4041603	Merged-chr_1-4041575-4	1	+	4041548	4041603	255,0,0
chr_1	4042425	4042476	Merged-chr_1-4042451-4	1	+	4042425	4042476	255,0,0
chr_1	4046456	4046513	Merged-chr_1-4046486-4	1	+	4046456	4046513	255,0,0
chr_1	4049210	4049261	Merged-chr_1-4049236-5	1	-	4049210	4049261	255,0,0
chr_1	4049463	4049514	Merged-chr_1-4049489-2	1	-	4049463	4049514	255,0,0
chr_1	4050522	4050573	Merged-chr_1-4050548-1	1	-	4050522	4050573	255,0,0
chr_1	4051118	4051169	Merged-chr_1-4051144-1	1	+	4051118	4051169	255,0,0
chr_1	4056063	4056114	Merged-chr_1-4056089-1	1	+	4056063	4056114	255,0,0
chr_1	4121015	4121066	Merged-chr_1-4121041-2	1	+	4121015	4121066	255,0,0
chr_1	4159755	4159806	Merged-chr_1-4159781-7	1	+	4159755	4159806	255,0,0
chr_1	4171786	4171837	Merged-chr_1-4171812-7	1	-	4171786	4171837	255,0,0
chr_1	4173030	4173111	Merged-chr_1-4173077-7	1	-	4173030	4173111	255,0,0
chr_1	4173500	4173555	Merged-chr_1-4173528-7	1	-	4173500	4173555	255,0,0
chr_1	4175446	4175497	Merged-chr_1-4175472-6	1	+	4175446	4175497	255,0,0
chr_1	4178643	4178694	Merged-chr_1-4178669-1	1	-	4178643	4178694	255,0,0
chr_1	4182154	4182211	Merged-chr_1-4182183-5	1	-	4182154	4182211	255,0,0
chr_1	4185013	4185100	Merged-chr_1-4185054-5	1	-	4185013	4185100	255,0,0
chr_1	4187656	4187707	Merged-chr_1-4187682-2	1	-	4187656	4187707	255,0,0
chr_1	4210556	4210611	Merged-chr_1-4210583-4	1	+	4210556	4210611	255,0,0
chr_1	4227069	4227120	Merged-chr_1-4227095-5	1	-	4227069	4227120	255,0,0
chr_1	4243884	4243935	Merged-chr_1-4243910-2	1	-	4243884	4243935	255,0,0
chr_1	4304214	4304265	Merged-chr_1-4304240-5	1	-	4304214	4304265	255,0,0
chr_1	4309130	4309181	Merged-chr_1-4309156-7	1	+	4309130	4309181	255,0,0
chr_1	4310311	4310362	Merged-chr_1-4310337-1	1	-	4310311	4310362	255,0,0
chr_1	4310918	4310972	Merged-chr_1-4310945-2	1	-	4310918	4310972	255,0,0
chr_1	4313372	4313426	Merged-chr_1-4313400-7	1	-	4313372	4313426	255,0,0
chr_1	4316123	4316174	Merged-chr_1-4316149-1	1	+	4316123	4316174	255,0,0
chr_1	4318277	4318328	Merged-chr_1-4318303-1	1	+	4318277	4318328	255,0,0
chr_1	4342833	4342884	Merged-chr_1-4342859-1	1	+	4342833	4342884	255,0,0
chr_1	4343194	4343254	Merged-chr_1-4343224-7	1	+	4343194	4343254	255,0,0
chr_1	4344975	4345043	Merged-chr_1-4345013-5	1	+	4344975	4345043	255,0,0
chr_1	4349894	4349950	Merged-chr_1-4349922-7	1	-	4349894	4349950	255,0,0
chr_1	4355468	4355520	Merged-chr_1-4355494-4	1	-	4355468	4355520	255,0,0
chr_1	4359443	4359494	Merged-chr_1-4359469-1	1	+	4359443	4359494	255,0,0
chr_1	4373954	4374005	Merged-chr_1-4373980-1	1	-	4373954	4374005	255,0,0
chr_1	4392191	4392244	Merged-chr_1-4392218-2	1	-	4392191	4392244	255,0,0
chr_1	4396301	4396352	Merged-chr_1-4396327-4	1	-	4396301	4396352	255,0,0
chr_1	4400998	4401057	Merged-chr_1-4401030-5	1	-	4400998	4401057	255,0,0
chr_1	4403152	4403205	Merged-chr_1-4403179-4	1	-	4403152	4403205	255,0,0
chr_1	4408075	4408126	Merged-chr_1-4408101-1	1	+	4408075	4408126	255,0,0
chr_1	4416704	4416755	Merged-chr_1-4416730-1	1	+	4416704	4416755	255,0,0
chr_1	4422199	4422250	Merged-chr_1-4422225-4	1	+	4422199	4422250	255,0,0
chr_1	4422576	4422627	Merged-chr_1-4422602-4	1	+	4422576	4422627	255,0,0
chr_1	4426312	4426363	Merged-chr_1-4426338-5	1	+	4426312	4426363	255,0,0
chr_1	4432978	4433029	Merged-chr_1-4433004-5	1	+	4432978	4433029	255,0,0
chr_1	4433182	4433233	Merged-chr_1-4433208-2	1	+	4433182	4433233	255,0,0
chr_1	4437005	4437061	Merged-chr_1-4437034-5	1	-	4437005	4437061	255,0,0
chr_1	4437745	4437804	Merged-chr_1-4437776-7	1	-	4437745	4437804	255,0,0
chr_1	4437755	4437806	Merged-chr_1-4437781-7	1	+	4437755	4437806	255,0,0
chr_1	4438510	4438561	Merged-chr_1-4438536-2	1	+	4438510	4438561	255,0,0
chr_1	4439249	4439300	Merged-chr_1-4439275-7	1	+	4439249	4439300	255,0,0
chr_1	4439850	4439901	Merged-chr_1-4439876-6	1	+	4439850	4439901	255,0,0
chr_1	4444053	4444104	Merged-chr_1-4444079-1	1	-	4444053	4444104	255,0,0
chr_1	4445195	4445246	Merged-chr_1-4445221-1	1	+	4445195	4445246	255,0,0
chr_1	4458115	4458166	Merged-chr_1-4458141-1	1	-	4458115	4458166	255,0,0
chr_1	4458270	4458321	Merged-chr_1-4458296-7	1	+	4458270	4458321	255,0,0
chr_1	4458617	4458668	Merged-chr_1-4458643-1	1	+	4458617	4458668	255,0,0
chr_1	4459220	4459271	Merged-chr_1-4459246-7	1	+	4459220	4459271	255,0,0
chr_1	4462213	4462285	Merged-chr_1-4462247-7	1	-	4462213	4462285	255,0,0
chr_1	4462803	4462854	Merged-chr_1-4462829-7	1	-	4462803	4462854	255,0,0
chr_1	4466069	4466120	Merged-chr_1-4466095-2	1	-	4466069	4466120	255,0,0
chr_1	4470880	4470931	Merged-chr_1-4470906-1	1	+	4470880	4470931	255,0,0
chr_1	4483340	4483399	Merged-chr_1-4483372-5	1	+	4483340	4483399	255,0,0
chr_1	4484375	4484426	Merged-chr_1-4484401-1	1	-	4484375	4484426	255,0,0
chr_1	4485219	4485270	Merged-chr_1-4485245-1	1	-	4485219	4485270	255,0,0
chr_1	4488709	4488760	Merged-chr_1-4488735-1	1	+	4488709	4488760	255,0,0
chr_1	4490102	4490153	Merged-chr_1-4490128-7	1	+	4490102	4490153	255,0,0
chr_1	4491836	4491887	Merged-chr_1-4491862-7	1	-	4491836	4491887	255,0,0
chr_1	4493690	4493742	Merged-chr_1-4493716-2	1	-	4493690	4493742	255,0,0
chr_1	4494195	4494248	Merged-chr_1-4494222-3	1	-	4494195	4494248	255,0,0
chr_1	4509777	4509828	Merged-chr_1-4509803-1	1	+	4509777	4509828	255,0,0
chr_1	4512066	4512117	Merged-chr_1-4512092-1	1	+	4512066	4512117	255,0,0
chr_1	4512230	4512281	Merged-chr_1-4512256-2	1	-	4512230	4512281	255,0,0
chr_1	4512997	4513048	Merged-chr_1-4513023-7	1	-	4512997	4513048	255,0,0
chr_1	4514193	4514244	Merged-chr_1-4514219-6	1	-	4514193	4514244	255,0,0
chr_1	4520104	4520155	Merged-chr_1-4520130-1	1	-	4520104	4520155	255,0,0
chr_1	4531160	4531211	Merged-chr_1-4531186-1	1	-	4531160	4531211	255,0,0
chr_1	4531161	4531212	Merged-chr_1-4531187-7	1	+	4531161	4531212	255,0,0
chr_1	4534188	4534239	Merged-chr_1-4534214-7	1	+	4534188	4534239	255,0,0
chr_1	4536086	4536137	Merged-chr_1-4536112-2	1	+	4536086	4536137	255,0,0
chr_1	4538377	4538462	Merged-chr_1-4538428-7	1	-	4538377	4538462	255,0,0
chr_1	4540031	4540086	Merged-chr_1-4540060-7	1	-	4540031	4540086	255,0,0
chr_1	4542416	4542467	Merged-chr_1-4542442-5	1	-	4542416	4542467	255,0,0
chr_1	4543204	4543255	Merged-chr_1-4543230-3	1	-	4543204	4543255	255,0,0
chr_1	4597005	4597056	Merged-chr_1-4597031-5	1	-	4597005	4597056	255,0,0
chr_1	4599179	4599230	Merged-chr_1-4599205-1	1	+	4599179	4599230	255,0,0
chr_1	4611003	4611054	Merged-chr_1-4611029-1	1	-	4611003	4611054	255,0,0
chr_1	4617745	4617796	Merged-chr_1-4617771-3	1	+	4617745	4617796	255,0,0
chr_1	4626796	4626851	Merged-chr_1-4626823-5	1	-	4626796	4626851	255,0,0
chr_1	4633982	4634083	Merged-chr_1-4634045-6	1	+	4633982	4634083	255,0,0
chr_1	4649435	4649500	Merged-chr_1-4649472-6	1	+	4649435	4649500	255,0,0
chr_1	4656845	4656896	Merged-chr_1-4656871-3	1	+	4656845	4656896	255,0,0
chr_1	4657759	4657810	Merged-chr_1-4657785-1	1	+	4657759	4657810	255,0,0
chr_1	4658186	4658237	Merged-chr_1-4658212-2	1	+	4658186	4658237	255,0,0
chr_1	4663889	4663940	Merged-chr_1-4663915-4	1	+	4663889	4663940	255,0,0
chr_1	4664458	4664509	Merged-chr_1-4664484-1	1	+	4664458	4664509	255,0,0
chr_1	4666639	4666694	Merged-chr_1-4666666-3	1	+	4666639	4666694	255,0,0
chr_1	4667595	4667646	Merged-chr_1-4667621-1	1	+	4667595	4667646	255,0,0
chr_1	4668252	4668303	Merged-chr_1-4668278-1	1	+	4668252	4668303	255,0,0
chr_1	4668340	4668391	Merged-chr_1-4668366-3	1	+	4668340	4668391	255,0,0
chr_1	4670366	4670417	Merged-chr_1-4670392-4	1	+	4670366	4670417	255,0,0
chr_1	4672537	4672588	Merged-chr_1-4672563-1	1	+	4672537	4672588	255,0,0
chr_1	4672870	4672921	Merged-chr_1-4672896-4	1	+	4672870	4672921	255,0,0
chr_1	4674726	4674777	Merged-chr_1-4674752-7	1	-	4674726	4674777	255,0,0
chr_1	4675932	4675983	Merged-chr_1-4675958-2	1	-	4675932	4675983	255,0,0
chr_1	4677793	4677846	Merged-chr_1-4677820-6	1	-	4677793	4677846	255,0,0
chr_1	4678054	4678105	Merged-chr_1-4678080-7	1	+	4678054	4678105	255,0,0
chr_1	4682845	4682896	Merged-chr_1-4682871-7	1	-	4682845	4682896	255,0,0
chr_1	4683178	4683257	Merged-chr_1-4683211-7	1	-	4683178	4683257	255,0,0
chr_1	4683616	4683671	Merged-chr_1-4683643-3	1	-	4683616	4683671	255,0,0
chr_1	4683664	4683720	Merged-chr_1-4683693-6	1	+	4683664	4683720	255,0,0
chr_1	4684312	4684384	Merged-chr_1-4684355-6	1	+	4684312	4684384	255,0,0
chr_1	4706748	4706799	Merged-chr_1-4706774-2	1	+	4706748	4706799	255,0,0
chr_1	4708043	4708094	Merged-chr_1-4708069-1	1	+	4708043	4708094	255,0,0
chr_1	4710765	4710816	Merged-chr_1-4710791-1	1	-	4710765	4710816	255,0,0
chr_1	4712346	4712397	Merged-chr_1-4712372-2	1	+	4712346	4712397	255,0,0
chr_1	4714538	4714589	Merged-chr_1-4714564-6	1	+	4714538	4714589	255,0,0
chr_1	4715628	4715704	Merged-chr_1-4715663-5	1	+	4715628	4715704	255,0,0
chr_1	4723765	4723816	Merged-chr_1-4723791-1	1	+	4723765	4723816	255,0,0
chr_1	4744978	4745029	Merged-chr_1-4745004-1	1	-	4744978	4745029	255,0,0
chr_1	4748693	4748744	Merged-chr_1-4748719-5	1	+	4748693	4748744	255,0,0
chr_1	4750724	4750794	Merged-chr_1-4750754-4	1	+	4750724	4750794	255,0,0
chr_1	4757148	4757199	Merged-chr_1-4757174-5	1	+	4757148	4757199	255,0,0
chr_1	4757566	4757617	Merged-chr_1-4757592-5	1	+	4757566	4757617	255,0,0
chr_1	4768839	4768890	Merged-chr_1-4768865-2	1	-	4768839	4768890	255,0,0
chr_1	4770890	4770941	Merged-chr_1-4770916-1	1	+	4770890	4770941	255,0,0
chr_1	4790896	4790947	Merged-chr_1-4790922-1	1	+	4790896	4790947	255,0,0
chr_1	4811489	4811540	Merged-chr_1-4811515-2	1	+	4811489	4811540	255,0,0
chr_1	4839675	4839726	Merged-chr_1-4839701-5	1	-	4839675	4839726	255,0,0
chr_1	4847298	4847350	Merged-chr_1-4847324-4	1	-	4847298	4847350	255,0,0
chr_1	4847424	4847475	Merged-chr_1-4847450-1	1	-	4847424	4847475	255,0,0
chr_1	4863807	4863858	Merged-chr_1-4863833-2	1	+	4863807	4863858	255,0,0
chr_1	4864626	4864680	Merged-chr_1-4864654-5	1	+	4864626	4864680	255,0,0
chr_1	4864704	4864755	Merged-chr_1-4864730-2	1	+	4864704	4864755	255,0,0
chr_1	4865161	4865212	Merged-chr_1-4865187-7	1	+	4865161	4865212	255,0,0
chr_1	4866663	4866714	Merged-chr_1-4866689-1	1	-	4866663	4866714	255,0,0
chr_1	4869615	4869666	Merged-chr_1-4869641-1	1	-	4869615	4869666	255,0,0
chr_1	4870315	4870371	Merged-chr_1-4870342-5	1	-	4870315	4870371	255,0,0
chr_1	4879030	4879092	Merged-chr_1-4879059-3	1	-	4879030	4879092	255,0,0
chr_1	4922481	4922533	Merged-chr_1-4922507-3	1	+	4922481	4922533	255,0,0
chr_1	4929316	4929368	Merged-chr_1-4929342-2	1	-	4929316	4929368	255,0,0
chr_1	4932792	4932853	Merged-chr_1-4932821-5	1	+	4932792	4932853	255,0,0
chr_1	4970361	4970413	Merged-chr_1-4970387-4	1	+	4970361	4970413	255,0,0
chr_1	5001822	5001873	Merged-chr_1-5001848-2	1	+	5001822	5001873	255,0,0
chr_1	5003593	5003644	Merged-chr_1-5003619-1	1	+	5003593	5003644	255,0,0
chr_1	5005334	5005385	Merged-chr_1-5005360-1	1	-	5005334	5005385	255,0,0
chr_1	5008221	5008272	Merged-chr_1-5008247-1	1	-	5008221	5008272	255,0,0
chr_1	5010905	5010956	Merged-chr_1-5010931-2	1	-	5010905	5010956	255,0,0
chr_1	5011939	5011998	Merged-chr_1-5011969-4	1	-	5011939	5011998	255,0,0
chr_1	5012140	5012191	Merged-chr_1-5012166-6	1	+	5012140	5012191	255,0,0
chr_1	5017296	5017347	Merged-chr_1-5017322-1	1	+	5017296	5017347	255,0,0
chr_1	5022808	5022859	Merged-chr_1-5022834-2	1	+	5022808	5022859	255,0,0
chr_1	5023063	5023145	Merged-chr_1-5023104-2	1	+	5023063	5023145	255,0,0
chr_1	5024364	5024415	Merged-chr_1-5024390-4	1	-	5024364	5024415	255,0,0
chr_1	5025906	5025957	Merged-chr_1-5025932-1	1	-	5025906	5025957	255,0,0
chr_1	5027766	5027839	Merged-chr_1-5027804-6	1	-	5027766	5027839	255,0,0
chr_1	5027767	5027818	Merged-chr_1-5027793-7	1	+	5027767	5027818	255,0,0
chr_1	5028300	5028351	Merged-chr_1-5028326-1	1	+	5028300	5028351	255,0,0
chr_1	5028675	5028735	Merged-chr_1-5028704-7	1	+	5028675	5028735	255,0,0
chr_1	5033819	5033870	Merged-chr_1-5033845-1	1	+	5033819	5033870	255,0,0
chr_1	5033926	5033991	Merged-chr_1-5033957-5	1	-	5033926	5033991	255,0,0
chr_1	5036529	5036612	Merged-chr_1-5036567-5	1	+	5036529	5036612	255,0,0
chr_1	5037386	5037437	Merged-chr_1-5037412-1	1	+	5037386	5037437	255,0,0
chr_1	5040971	5041050	Merged-chr_1-5041003-5	1	-	5040971	5041050	255,0,0
chr_1	5042702	5042753	Merged-chr_1-5042728-7	1	+	5042702	5042753	255,0,0
chr_1	5042738	5042791	Merged-chr_1-5042765-5	1	-	5042738	5042791	255,0,0
chr_1	5045826	5045877	Merged-chr_1-5045852-1	1	-	5045826	5045877	255,0,0
chr_1	5046630	5046681	Merged-chr_1-5046656-3	1	+	5046630	5046681	255,0,0
chr_1	5053041	5053092	Merged-chr_1-5053067-1	1	+	5053041	5053092	255,0,0
chr_1	5053503	5053554	Merged-chr_1-5053529-1	1	+	5053503	5053554	255,0,0
chr_1	5053669	5053720	Merged-chr_1-5053695-1	1	-	5053669	5053720	255,0,0
chr_1	5054575	5054626	Merged-chr_1-5054601-1	1	-	5054575	5054626	255,0,0
chr_1	5056981	5057034	Merged-chr_1-5057007-4	1	-	5056981	5057034	255,0,0
chr_1	5105515	5105566	Merged-chr_1-5105541-1	1	+	5105515	5105566	255,0,0
chr_1	5125961	5126012	Merged-chr_1-5125987-1	1	+	5125961	5126012	255,0,0
chr_1	5126053	5126104	Merged-chr_1-5126079-6	1	+	5126053	5126104	255,0,0
chr_1	5168522	5168576	Merged-chr_1-5168550-5	1	-	5168522	5168576	255,0,0
chr_1	5169107	5169163	Merged-chr_1-5169137-6	1	+	5169107	5169163	255,0,0
chr_1	5169432	5169499	Merged-chr_1-5169468-6	1	+	5169432	5169499	255,0,0
chr_1	5173109	5173160	Merged-chr_1-5173135-7	1	-	5173109	5173160	255,0,0
chr_1	5184053	5184104	Merged-chr_1-5184079-1	1	-	5184053	5184104	255,0,0
chr_1	5187366	5187418	Merged-chr_1-5187392-3	1	-	5187366	5187418	255,0,0
chr_1	5187523	5187574	Merged-chr_1-5187549-2	1	-	5187523	5187574	255,0,0
chr_1	5188402	5188490	Merged-chr_1-5188434-6	1	+	5188402	5188490	255,0,0
chr_1	5189641	5189692	Merged-chr_1-5189667-1	1	+	5189641	5189692	255,0,0
chr_1	5189721	5189772	Merged-chr_1-5189747-1	1	+	5189721	5189772	255,0,0
chr_1	5204127	5204179	Merged-chr_1-5204153-6	1	+	5204127	5204179	255,0,0
chr_1	5204921	5204972	Merged-chr_1-5204947-2	1	+	5204921	5204972	255,0,0
chr_1	5207094	5207145	Merged-chr_1-5207120-1	1	+	5207094	5207145	255,0,0
chr_1	5209139	5209190	Merged-chr_1-5209165-6	1	+	5209139	5209190	255,0,0
chr_1	5213355	5213407	Merged-chr_1-5213381-5	1	+	5213355	5213407	255,0,0
chr_1	5214492	5214543	Merged-chr_1-5214518-1	1	+	5214492	5214543	255,0,0
chr_1	5224628	5224680	Merged-chr_1-5224654-6	1	+	5224628	5224680	255,0,0
chr_1	5224753	5224804	Merged-chr_1-5224779-1	1	+	5224753	5224804	255,0,0
chr_1	5225811	5225862	Merged-chr_1-5225837-2	1	+	5225811	5225862	255,0,0
chr_1	5225838	5225889	Merged-chr_1-5225864-1	1	-	5225838	5225889	255,0,0
chr_1	5226385	5226436	Merged-chr_1-5226411-7	1	+	5226385	5226436	255,0,0
chr_1	5227180	5227231	Merged-chr_1-5227206-7	1	+	5227180	5227231	255,0,0
chr_1	5234255	5234306	Merged-chr_1-5234281-1	1	+	5234255	5234306	255,0,0
chr_1	5234365	5234423	Merged-chr_1-5234395-4	1	-	5234365	5234423	255,0,0
chr_1	5236891	5236947	Merged-chr_1-5236921-5	1	+	5236891	5236947	255,0,0
chr_1	5240997	5241048	Merged-chr_1-5241023-1	1	-	5240997	5241048	255,0,0
chr_1	5243101	5243152	Merged-chr_1-5243127-3	1	+	5243101	5243152	255,0,0
chr_1	5246705	5246756	Merged-chr_1-5246731-1	1	+	5246705	5246756	255,0,0
chr_1	5251486	5251541	Merged-chr_1-5251514-2	1	+	5251486	5251541	255,0,0
chr_1	5258191	5258242	Merged-chr_1-5258217-1	1	+	5258191	5258242	255,0,0
chr_1	5266155	5266206	Merged-chr_1-5266181-5	1	+	5266155	5266206	255,0,0
chr_1	5271306	5271357	Merged-chr_1-5271332-1	1	+	5271306	5271357	255,0,0
chr_1	5308151	5308202	Merged-chr_1-5308177-2	1	+	5308151	5308202	255,0,0
chr_1	5325886	5325937	Merged-chr_1-5325912-1	1	+	5325886	5325937	255,0,0
chr_1	5326214	5326265	Merged-chr_1-5326240-1	1	+	5326214	5326265	255,0,0
chr_1	5346198	5346249	Merged-chr_1-5346224-4	1	+	5346198	5346249	255,0,0
chr_1	5358444	5358495	Merged-chr_1-5358470-4	1	+	5358444	5358495	255,0,0
chr_1	5360965	5361016	Merged-chr_1-5360991-1	1	-	5360965	5361016	255,0,0
chr_1	5373902	5373953	Merged-chr_1-5373928-7	1	+	5373902	5373953	255,0,0
chr_1	5376050	5376102	Merged-chr_1-5376076-2	1	+	5376050	5376102	255,0,0
chr_1	5380723	5380774	Merged-chr_1-5380749-1	1	+	5380723	5380774	255,0,0
chr_1	5380802	5380879	Merged-chr_1-5380842-6	1	-	5380802	5380879	255,0,0
chr_1	5382258	5382309	Merged-chr_1-5382284-2	1	+	5382258	5382309	255,0,0
chr_1	5383047	5383098	Merged-chr_1-5383073-7	1	+	5383047	5383098	255,0,0
chr_1	5383270	5383321	Merged-chr_1-5383296-1	1	-	5383270	5383321	255,0,0
chr_1	5385195	5385246	Merged-chr_1-5385221-2	1	+	5385195	5385246	255,0,0
chr_1	5387126	5387177	Merged-chr_1-5387152-1	1	-	5387126	5387177	255,0,0
chr_1	5387188	5387239	Merged-chr_1-5387214-2	1	-	5387188	5387239	255,0,0
chr_1	5387641	5387692	Merged-chr_1-5387667-7	1	-	5387641	5387692	255,0,0
chr_1	5394913	5394964	Merged-chr_1-5394939-3	1	+	5394913	5394964	255,0,0
chr_1	5397074	5397125	Merged-chr_1-5397100-1	1	+	5397074	5397125	255,0,0
chr_1	5397828	5397879	Merged-chr_1-5397854-5	1	-	5397828	5397879	255,0,0
chr_1	5398402	5398453	Merged-chr_1-5398428-5	1	-	5398402	5398453	255,0,0
chr_1	5400517	5400568	Merged-chr_1-5400543-1	1	+	5400517	5400568	255,0,0
chr_1	5401672	5401729	Merged-chr_1-5401700-3	1	-	5401672	5401729	255,0,0
chr_1	5406972	5407074	Merged-chr_1-5407032-4	1	+	5406972	5407074	255,0,0
chr_1	5407035	5407086	Merged-chr_1-5407061-7	1	-	5407035	5407086	255,0,0
chr_1	5407109	5407161	Merged-chr_1-5407135-2	1	+	5407109	5407161	255,0,0
chr_1	5407590	5407641	Merged-chr_1-5407616-4	1	+	5407590	5407641	255,0,0
chr_1	5410967	5411027	Merged-chr_1-5410999-6	1	+	5410967	5411027	255,0,0
chr_1	5415291	5415366	Merged-chr_1-5415325-3	1	+	5415291	5415366	255,0,0
chr_1	5417124	5417175	Merged-chr_1-5417150-1	1	+	5417124	5417175	255,0,0
chr_1	5429134	5429195	Merged-chr_1-5429165-2	1	-	5429134	5429195	255,0,0
chr_1	5431491	5431543	Merged-chr_1-5431517-6	1	+	5431491	5431543	255,0,0
chr_1	5434800	5434880	Merged-chr_1-5434834-7	1	+	5434800	5434880	255,0,0
chr_1	5437882	5437960	Merged-chr_1-5437921-2	1	-	5437882	5437960	255,0,0
chr_1	5437916	5438010	Merged-chr_1-5437966-7	1	+	5437916	5438010	255,0,0
chr_1	5438811	5438862	Merged-chr_1-5438837-1	1	+	5438811	5438862	255,0,0
chr_1	5440400	5440451	Merged-chr_1-5440426-1	1	-	5440400	5440451	255,0,0
chr_1	5441939	5441990	Merged-chr_1-5441965-1	1	-	5441939	5441990	255,0,0
chr_1	5446990	5447041	Merged-chr_1-5447016-1	1	-	5446990	5447041	255,0,0
chr_1	5447734	5447785	Merged-chr_1-5447760-2	1	-	5447734	5447785	255,0,0
chr_1	5459850	5459901	Merged-chr_1-5459876-7	1	+	5459850	5459901	255,0,0
chr_1	5461067	5461119	Merged-chr_1-5461093-4	1	+	5461067	5461119	255,0,0
chr_1	5466002	5466053	Merged-chr_1-5466028-6	1	-	5466002	5466053	255,0,0
chr_1	5469022	5469073	Merged-chr_1-5469048-7	1	-	5469022	5469073	255,0,0
chr_1	5470037	5470088	Merged-chr_1-5470063-6	1	-	5470037	5470088	255,0,0
chr_1	5471438	5471489	Merged-chr_1-5471464-7	1	+	5471438	5471489	255,0,0
chr_1	5471451	5471502	Merged-chr_1-5471477-7	1	-	5471451	5471502	255,0,0
chr_1	5472291	5472342	Merged-chr_1-5472317-1	1	+	5472291	5472342	255,0,0
chr_1	5473454	5473505	Merged-chr_1-5473480-4	1	-	5473454	5473505	255,0,0
chr_1	5474102	5474153	Merged-chr_1-5474128-2	1	-	5474102	5474153	255,0,0
chr_1	5474819	5474870	Merged-chr_1-5474845-7	1	-	5474819	5474870	255,0,0
chr_1	5479483	5479534	Merged-chr_1-5479509-1	1	-	5479483	5479534	255,0,0
chr_1	5479933	5479984	Merged-chr_1-5479959-1	1	-	5479933	5479984	255,0,0
chr_1	5481821	5481872	Merged-chr_1-5481847-1	1	-	5481821	5481872	255,0,0
chr_1	5481892	5481944	Merged-chr_1-5481918-5	1	-	5481892	5481944	255,0,0
chr_1	5482927	5482978	Merged-chr_1-5482953-1	1	-	5482927	5482978	255,0,0
chr_1	5483143	5483194	Merged-chr_1-5483169-2	1	-	5483143	5483194	255,0,0
chr_1	5485600	5485651	Merged-chr_1-5485626-1	1	-	5485600	5485651	255,0,0
chr_1	5488336	5488387	Merged-chr_1-5488362-1	1	-	5488336	5488387	255,0,0
chr_1	5489405	5489458	Merged-chr_1-5489431-6	1	+	5489405	5489458	255,0,0
chr_1	5489527	5489578	Merged-chr_1-5489553-2	1	-	5489527	5489578	255,0,0
chr_1	5489627	5489684	Merged-chr_1-5489654-5	1	-	5489627	5489684	255,0,0
chr_1	5490027	5490078	Merged-chr_1-5490053-1	1	+	5490027	5490078	255,0,0
chr_1	5500743	5500794	Merged-chr_1-5500769-1	1	+	5500743	5500794	255,0,0
chr_1	5502682	5502746	Merged-chr_1-5502715-7	1	+	5502682	5502746	255,0,0
chr_1	5502687	5502779	Merged-chr_1-5502747-6	1	-	5502687	5502779	255,0,0
chr_1	5505230	5505281	Merged-chr_1-5505256-7	1	-	5505230	5505281	255,0,0
chr_1	5506483	5506543	Merged-chr_1-5506515-7	1	+	5506483	5506543	255,0,0
chr_1	5506485	5506556	Merged-chr_1-5506521-2	1	-	5506485	5506556	255,0,0
chr_1	5506564	5506622	Merged-chr_1-5506593-2	1	-	5506564	5506622	255,0,0
chr_1	5506913	5506964	Merged-chr_1-5506939-7	1	+	5506913	5506964	255,0,0
chr_1	5520487	5520538	Merged-chr_1-5520513-5	1	+	5520487	5520538	255,0,0
chr_1	5525168	5525220	Merged-chr_1-5525194-4	1	-	5525168	5525220	255,0,0
chr_1	5527847	5527917	Merged-chr_1-5527883-7	1	+	5527847	5527917	255,0,0
chr_1	5529293	5529354	Merged-chr_1-5529323-6	1	+	5529293	5529354	255,0,0
chr_1	5537217	5537268	Merged-chr_1-5537243-5	1	+	5537217	5537268	255,0,0
chr_1	5548329	5548380	Merged-chr_1-5548355-1	1	+	5548329	5548380	255,0,0
chr_1	5573031	5573082	Merged-chr_1-5573057-1	1	+	5573031	5573082	255,0,0
chr_1	5579929	5579980	Merged-chr_1-5579955-7	1	+	5579929	5579980	255,0,0
chr_1	5584349	5584407	Merged-chr_1-5584379-3	1	+	5584349	5584407	255,0,0
chr_1	5600573	5600624	Merged-chr_1-5600599-1	1	+	5600573	5600624	255,0,0
chr_1	5601960	5602011	Merged-chr_1-5601986-7	1	+	5601960	5602011	255,0,0
chr_1	5602656	5602707	Merged-chr_1-5602682-1	1	+	5602656	5602707	255,0,0
chr_1	5603750	5603801	Merged-chr_1-5603776-7	1	+	5603750	5603801	255,0,0
chr_1	5604786	5604837	Merged-chr_1-5604812-1	1	+	5604786	5604837	255,0,0
chr_1	5609044	5609099	Merged-chr_1-5609071-4	1	-	5609044	5609099	255,0,0
chr_1	5613608	5613662	Merged-chr_1-5613636-3	1	-	5613608	5613662	255,0,0
chr_1	5626433	5626484	Merged-chr_1-5626459-1	1	-	5626433	5626484	255,0,0
chr_1	5626808	5626859	Merged-chr_1-5626834-1	1	-	5626808	5626859	255,0,0
chr_1	5626862	5626913	Merged-chr_1-5626888-3	1	-	5626862	5626913	255,0,0
chr_1	5638359	5638418	Merged-chr_1-5638388-3	1	+	5638359	5638418	255,0,0
chr_1	5646473	5646524	Merged-chr_1-5646499-4	1	+	5646473	5646524	255,0,0
chr_1	5646712	5646763	Merged-chr_1-5646738-2	1	+	5646712	5646763	255,0,0
chr_1	5647269	5647320	Merged-chr_1-5647295-1	1	+	5647269	5647320	255,0,0
chr_1	5661997	5662049	Merged-chr_1-5662023-4	1	-	5661997	5662049	255,0,0
chr_1	5662377	5662428	Merged-chr_1-5662403-1	1	+	5662377	5662428	255,0,0
chr_1	5662478	5662529	Merged-chr_1-5662504-3	1	+	5662478	5662529	255,0,0
chr_1	5663029	5663080	Merged-chr_1-5663055-2	1	+	5663029	5663080	255,0,0
chr_1	5663305	5663356	Merged-chr_1-5663331-3	1	+	5663305	5663356	255,0,0
chr_1	5663429	5663480	Merged-chr_1-5663455-1	1	+	5663429	5663480	255,0,0
chr_1	5663777	5663828	Merged-chr_1-5663803-7	1	+	5663777	5663828	255,0,0
chr_1	5666767	5666842	Merged-chr_1-5666798-5	1	-	5666767	5666842	255,0,0
chr_1	5681663	5681721	Merged-chr_1-5681692-2	1	+	5681663	5681721	255,0,0
chr_1	5683479	5683530	Merged-chr_1-5683505-1	1	+	5683479	5683530	255,0,0
chr_1	5696226	5696277	Merged-chr_1-5696252-1	1	+	5696226	5696277	255,0,0
chr_1	5701408	5701471	Merged-chr_1-5701440-2	1	+	5701408	5701471	255,0,0
chr_1	5707294	5707399	Merged-chr_1-5707353-7	1	+	5707294	5707399	255,0,0
chr_1	5707627	5707678	Merged-chr_1-5707653-1	1	+	5707627	5707678	255,0,0
chr_1	5707800	5707851	Merged-chr_1-5707826-2	1	+	5707800	5707851	255,0,0
chr_1	5720718	5720769	Merged-chr_1-5720744-1	1	-	5720718	5720769	255,0,0
chr_1	5721232	5721287	Merged-chr_1-5721260-2	1	+	5721232	5721287	255,0,0
chr_1	5721330	5721381	Merged-chr_1-5721356-2	1	+	5721330	5721381	255,0,0
chr_1	5722965	5723016	Merged-chr_1-5722991-2	1	+	5722965	5723016	255,0,0
chr_1	5726726	5726777	Merged-chr_1-5726752-1	1	-	5726726	5726777	255,0,0
chr_1	5726788	5726839	Merged-chr_1-5726814-1	1	-	5726788	5726839	255,0,0
chr_1	5732851	5732902	Merged-chr_1-5732877-2	1	-	5732851	5732902	255,0,0
chr_1	5734710	5734761	Merged-chr_1-5734736-1	1	+	5734710	5734761	255,0,0
chr_1	5734887	5734938	Merged-chr_1-5734913-1	1	-	5734887	5734938	255,0,0
chr_1	5736433	5736487	Merged-chr_1-5736461-7	1	+	5736433	5736487	255,0,0
chr_1	5736444	5736495	Merged-chr_1-5736470-7	1	-	5736444	5736495	255,0,0
chr_1	5737098	5737149	Merged-chr_1-5737124-7	1	+	5737098	5737149	255,0,0
chr_1	5737781	5737839	Merged-chr_1-5737810-2	1	+	5737781	5737839	255,0,0
chr_1	5741039	5741093	Merged-chr_1-5741066-5	1	-	5741039	5741093	255,0,0
chr_1	5741564	5741620	Merged-chr_1-5741591-4	1	+	5741564	5741620	255,0,0
chr_1	5742261	5742312	Merged-chr_1-5742287-2	1	+	5742261	5742312	255,0,0
chr_1	5742326	5742377	Merged-chr_1-5742352-5	1	+	5742326	5742377	255,0,0
chr_1	5745485	5745536	Merged-chr_1-5745511-4	1	+	5745485	5745536	255,0,0
chr_1	5746164	5746215	Merged-chr_1-5746190-7	1	+	5746164	5746215	255,0,0
chr_1	5750613	5750664	Merged-chr_1-5750639-7	1	-	5750613	5750664	255,0,0
chr_1	5751088	5751148	Merged-chr_1-5751118-4	1	-	5751088	5751148	255,0,0
chr_1	5751223	5751284	Merged-chr_1-5751255-3	1	-	5751223	5751284	255,0,0
chr_1	5752447	5752498	Merged-chr_1-5752473-5	1	+	5752447	5752498	255,0,0
chr_1	5767965	5768016	Merged-chr_1-5767991-5	1	+	5767965	5768016	255,0,0
chr_1	5769899	5769951	Merged-chr_1-5769925-5	1	+	5769899	5769951	255,0,0
chr_1	5775242	5775293	Merged-chr_1-5775268-1	1	-	5775242	5775293	255,0,0
chr_1	5776607	5776658	Merged-chr_1-5776633-1	1	+	5776607	5776658	255,0,0
chr_1	5776823	5776874	Merged-chr_1-5776849-1	1	+	5776823	5776874	255,0,0
chr_1	5778457	5778508	Merged-chr_1-5778483-1	1	+	5778457	5778508	255,0,0
chr_1	5803202	5803253	Merged-chr_1-5803228-2	1	+	5803202	5803253	255,0,0
chr_1	5805514	5805565	Merged-chr_1-5805540-5	1	+	5805514	5805565	255,0,0
chr_1	5817780	5817831	Merged-chr_1-5817806-1	1	+	5817780	5817831	255,0,0
chr_1	5821523	5821574	Merged-chr_1-5821549-5	1	+	5821523	5821574	255,0,0
chr_1	5823763	5823814	Merged-chr_1-5823789-1	1	+	5823763	5823814	255,0,0
chr_1	5827278	5827329	Merged-chr_1-5827304-2	1	+	5827278	5827329	255,0,0
chr_1	5828688	5828739	Merged-chr_1-5828714-3	1	+	5828688	5828739	255,0,0
chr_1	5829051	5829102	Merged-chr_1-5829077-7	1	+	5829051	5829102	255,0,0
chr_1	5830504	5830555	Merged-chr_1-5830530-3	1	+	5830504	5830555	255,0,0
chr_1	5833593	5833646	Merged-chr_1-5833620-6	1	-	5833593	5833646	255,0,0
chr_1	5873383	5873434	Merged-chr_1-5873409-2	1	+	5873383	5873434	255,0,0
chr_1	5888406	5888460	Merged-chr_1-5888433-5	1	+	5888406	5888460	255,0,0
chr_1	5889019	5889070	Merged-chr_1-5889045-2	1	+	5889019	5889070	255,0,0
chr_1	5893199	5893250	Merged-chr_1-5893225-1	1	+	5893199	5893250	255,0,0
chr_1	5895195	5895246	Merged-chr_1-5895221-4	1	+	5895195	5895246	255,0,0
chr_1	5906515	5906568	Merged-chr_1-5906542-4	1	+	5906515	5906568	255,0,0
chr_1	5907331	5907382	Merged-chr_1-5907357-2	1	+	5907331	5907382	255,0,0
chr_1	5908366	5908417	Merged-chr_1-5908392-1	1	+	5908366	5908417	255,0,0
chr_1	5924879	5924934	Merged-chr_1-5924906-3	1	-	5924879	5924934	255,0,0
chr_1	5929539	5929597	Merged-chr_1-5929569-3	1	+	5929539	5929597	255,0,0
chr_1	5930844	5930895	Merged-chr_1-5930870-1	1	+	5930844	5930895	255,0,0
chr_1	5932448	5932503	Merged-chr_1-5932477-5	1	-	5932448	5932503	255,0,0
chr_1	5941487	5941538	Merged-chr_1-5941513-5	1	-	5941487	5941538	255,0,0
chr_1	5968181	5968236	Merged-chr_1-5968209-7	1	+	5968181	5968236	255,0,0
chr_1	5971911	5971962	Merged-chr_1-5971937-7	1	+	5971911	5971962	255,0,0
chr_1	5972386	5972437	Merged-chr_1-5972412-2	1	+	5972386	5972437	255,0,0
chr_1	5975260	5975311	Merged-chr_1-5975286-1	1	-	5975260	5975311	255,0,0
chr_1	5976116	5976172	Merged-chr_1-5976144-2	1	-	5976116	5976172	255,0,0
chr_1	5976440	5976533	Merged-chr_1-5976487-2	1	-	5976440	5976533	255,0,0
chr_1	5977072	5977125	Merged-chr_1-5977098-7	1	-	5977072	5977125	255,0,0
chr_1	5977195	5977255	Merged-chr_1-5977227-6	1	+	5977195	5977255	255,0,0
chr_1	5979232	5979283	Merged-chr_1-5979258-1	1	+	5979232	5979283	255,0,0
chr_1	5983737	5983788	Merged-chr_1-5983763-1	1	+	5983737	5983788	255,0,0
chr_1	5984862	5984913	Merged-chr_1-5984888-1	1	+	5984862	5984913	255,0,0
chr_1	5986586	5986646	Merged-chr_1-5986619-7	1	-	5986586	5986646	255,0,0
chr_1	5989831	5989882	Merged-chr_1-5989857-4	1	-	5989831	5989882	255,0,0
chr_1	5991454	5991505	Merged-chr_1-5991480-3	1	-	5991454	5991505	255,0,0
chr_1	5991874	5991925	Merged-chr_1-5991900-7	1	-	5991874	5991925	255,0,0
chr_1	5997087	5997138	Merged-chr_1-5997113-5	1	+	5997087	5997138	255,0,0
chr_1	5997093	5997153	Merged-chr_1-5997120-5	1	-	5997093	5997153	255,0,0
chr_1	6011754	6011805	Merged-chr_1-6011780-1	1	-	6011754	6011805	255,0,0
chr_1	6017658	6017709	Merged-chr_1-6017684-2	1	+	6017658	6017709	255,0,0
chr_1	6017917	6017968	Merged-chr_1-6017943-1	1	+	6017917	6017968	255,0,0
chr_1	6023280	6023331	Merged-chr_1-6023306-5	1	+	6023280	6023331	255,0,0
chr_1	6036589	6036641	Merged-chr_1-6036615-2	1	-	6036589	6036641	255,0,0
chr_1	6045675	6045726	Merged-chr_1-6045701-1	1	-	6045675	6045726	255,0,0
chr_1	6045753	6045805	Merged-chr_1-6045779-4	1	-	6045753	6045805	255,0,0
chr_1	6046074	6046125	Merged-chr_1-6046100-6	1	-	6046074	6046125	255,0,0
chr_1	6046176	6046292	Merged-chr_1-6046219-5	1	+	6046176	6046292	255,0,0
chr_1	6048337	6048389	Merged-chr_1-6048363-4	1	+	6048337	6048389	255,0,0
chr_1	6051104	6051155	Merged-chr_1-6051130-1	1	+	6051104	6051155	255,0,0
chr_1	6051251	6051302	Merged-chr_1-6051277-1	1	+	6051251	6051302	255,0,0
chr_1	6051863	6051914	Merged-chr_1-6051889-1	1	+	6051863	6051914	255,0,0
chr_1	6053464	6053515	Merged-chr_1-6053490-2	1	+	6053464	6053515	255,0,0
chr_1	6053467	6053518	Merged-chr_1-6053493-7	1	-	6053467	6053518	255,0,0
chr_1	6060666	6060719	Merged-chr_1-6060693-3	1	+	6060666	6060719	255,0,0
chr_1	6060698	6060749	Merged-chr_1-6060724-7	1	-	6060698	6060749	255,0,0
chr_1	6062728	6062779	Merged-chr_1-6062754-1	1	+	6062728	6062779	255,0,0
chr_1	6086543	6086594	Merged-chr_1-6086569-1	1	-	6086543	6086594	255,0,0
chr_1	6091768	6091819	Merged-chr_1-6091794-1	1	-	6091768	6091819	255,0,0
chr_1	6093212	6093263	Merged-chr_1-6093238-5	1	-	6093212	6093263	255,0,0
chr_1	6093610	6093662	Merged-chr_1-6093636-3	1	-	6093610	6093662	255,0,0
chr_1	6093976	6094027	Merged-chr_1-6094002-5	1	-	6093976	6094027	255,0,0
chr_1	6093987	6094066	Merged-chr_1-6094022-7	1	+	6093987	6094066	255,0,0
chr_1	6096272	6096323	Merged-chr_1-6096298-2	1	+	6096272	6096323	255,0,0
chr_1	6096332	6096383	Merged-chr_1-6096358-2	1	-	6096332	6096383	255,0,0
chr_1	6096504	6096555	Merged-chr_1-6096530-4	1	+	6096504	6096555	255,0,0
chr_1	6099377	6099428	Merged-chr_1-6099403-2	1	-	6099377	6099428	255,0,0
chr_1	6103560	6103611	Merged-chr_1-6103586-4	1	-	6103560	6103611	255,0,0
chr_1	6109698	6109749	Merged-chr_1-6109724-1	1	+	6109698	6109749	255,0,0
chr_1	6126558	6126609	Merged-chr_1-6126584-1	1	-	6126558	6126609	255,0,0
chr_1	6126806	6126857	Merged-chr_1-6126832-1	1	-	6126806	6126857	255,0,0
chr_1	6127087	6127138	Merged-chr_1-6127113-1	1	-	6127087	6127138	255,0,0
chr_1	6139905	6139956	Merged-chr_1-6139931-1	1	+	6139905	6139956	255,0,0
chr_1	6139987	6140043	Merged-chr_1-6140017-7	1	-	6139987	6140043	255,0,0
chr_1	6146643	6146694	Merged-chr_1-6146669-7	1	+	6146643	6146694	255,0,0
chr_1	6149702	6149753	Merged-chr_1-6149728-2	1	+	6149702	6149753	255,0,0
chr_1	6149764	6149815	Merged-chr_1-6149790-7	1	-	6149764	6149815	255,0,0
chr_1	6151968	6152019	Merged-chr_1-6151994-4	1	+	6151968	6152019	255,0,0
chr_1	6154423	6154474	Merged-chr_1-6154449-7	1	+	6154423	6154474	255,0,0
chr_1	6157817	6157868	Merged-chr_1-6157843-2	1	+	6157817	6157868	255,0,0
chr_1	6159770	6159821	Merged-chr_1-6159796-3	1	+	6159770	6159821	255,0,0
chr_1	6159856	6159907	Merged-chr_1-6159882-2	1	-	6159856	6159907	255,0,0
chr_1	6162042	6162093	Merged-chr_1-6162068-7	1	+	6162042	6162093	255,0,0
chr_1	6162102	6162153	Merged-chr_1-6162128-7	1	-	6162102	6162153	255,0,0
chr_1	6165028	6165080	Merged-chr_1-6165054-7	1	-	6165028	6165080	255,0,0
chr_1	6169983	6170034	Merged-chr_1-6170009-1	1	+	6169983	6170034	255,0,0
chr_1	6211378	6211429	Merged-chr_1-6211404-5	1	-	6211378	6211429	255,0,0
chr_1	6252702	6252757	Merged-chr_1-6252730-3	1	-	6252702	6252757	255,0,0
chr_1	6263585	6263636	Merged-chr_1-6263611-7	1	+	6263585	6263636	255,0,0
chr_1	6266471	6266522	Merged-chr_1-6266497-1	1	+	6266471	6266522	255,0,0
chr_1	6270832	6270888	Merged-chr_1-6270860-2	1	-	6270832	6270888	255,0,0
chr_1	6288932	6288983	Merged-chr_1-6288958-1	1	+	6288932	6288983	255,0,0
chr_1	6297101	6297163	Merged-chr_1-6297130-4	1	-	6297101	6297163	255,0,0
chr_1	6337181	6337232	Merged-chr_1-6337207-5	1	+	6337181	6337232	255,0,0
chr_1	6342892	6342943	Merged-chr_1-6342918-2	1	-	6342892	6342943	255,0,0
chr_1	6344011	6344062	Merged-chr_1-6344037-2	1	-	6344011	6344062	255,0,0
chr_1	6344519	6344570	Merged-chr_1-6344545-2	1	+	6344519	6344570	255,0,0
chr_1	6354319	6354370	Merged-chr_1-6354345-6	1	-	6354319	6354370	255,0,0
chr_1	6356715	6356766	Merged-chr_1-6356741-7	1	+	6356715	6356766	255,0,0
chr_1	6360481	6360532	Merged-chr_1-6360507-1	1	+	6360481	6360532	255,0,0
chr_1	6362286	6362337	Merged-chr_1-6362312-7	1	+	6362286	6362337	255,0,0
chr_1	6363489	6363540	Merged-chr_1-6363515-1	1	-	6363489	6363540	255,0,0
chr_1	6372185	6372236	Merged-chr_1-6372211-1	1	+	6372185	6372236	255,0,0
chr_1	6372771	6372822	Merged-chr_1-6372797-1	1	-	6372771	6372822	255,0,0
chr_1	6373028	6373088	Merged-chr_1-6373057-3	1	-	6373028	6373088	255,0,0
chr_1	6373364	6373415	Merged-chr_1-6373390-6	1	+	6373364	6373415	255,0,0
chr_1	6375117	6375168	Merged-chr_1-6375143-1	1	+	6375117	6375168	255,0,0
chr_1	6378664	6378715	Merged-chr_1-6378690-7	1	-	6378664	6378715	255,0,0
chr_1	6389339	6389393	Merged-chr_1-6389365-7	1	-	6389339	6389393	255,0,0
chr_1	6390307	6390358	Merged-chr_1-6390333-7	1	-	6390307	6390358	255,0,0
chr_1	6392131	6392183	Merged-chr_1-6392157-5	1	-	6392131	6392183	255,0,0
chr_1	6393900	6393953	Merged-chr_1-6393926-4	1	+	6393900	6393953	255,0,0
chr_1	6397418	6397469	Merged-chr_1-6397444-2	1	+	6397418	6397469	255,0,0
chr_1	6397581	6397635	Merged-chr_1-6397608-3	1	+	6397581	6397635	255,0,0
chr_1	6401070	6401121	Merged-chr_1-6401096-2	1	+	6401070	6401121	255,0,0
chr_1	6401983	6402034	Merged-chr_1-6402009-1	1	+	6401983	6402034	255,0,0
chr_1	6402048	6402099	Merged-chr_1-6402074-1	1	+	6402048	6402099	255,0,0
chr_1	6408744	6408795	Merged-chr_1-6408770-1	1	-	6408744	6408795	255,0,0
chr_1	6410523	6410575	Merged-chr_1-6410549-3	1	+	6410523	6410575	255,0,0
chr_1	6410621	6410678	Merged-chr_1-6410650-2	1	-	6410621	6410678	255,0,0
chr_1	6412367	6412427	Merged-chr_1-6412396-5	1	+	6412367	6412427	255,0,0
chr_1	6413122	6413173	Merged-chr_1-6413148-1	1	+	6413122	6413173	255,0,0
chr_1	6423939	6424004	Merged-chr_1-6423969-7	1	+	6423939	6424004	255,0,0
chr_1	6426189	6426251	Merged-chr_1-6426220-2	1	+	6426189	6426251	255,0,0
chr_1	6426256	6426330	Merged-chr_1-6426289-3	1	+	6426256	6426330	255,0,0
chr_1	6426296	6426347	Merged-chr_1-6426322-7	1	-	6426296	6426347	255,0,0
chr_1	6434498	6434549	Merged-chr_1-6434524-4	1	-	6434498	6434549	255,0,0
chr_1	6434741	6434792	Merged-chr_1-6434767-4	1	+	6434741	6434792	255,0,0
chr_1	6441500	6441551	Merged-chr_1-6441526-5	1	+	6441500	6441551	255,0,0
chr_1	6442852	6442953	Merged-chr_1-6442894-3	1	+	6442852	6442953	255,0,0
chr_1	6457485	6457536	Merged-chr_1-6457511-1	1	-	6457485	6457536	255,0,0
chr_1	6463056	6463107	Merged-chr_1-6463082-4	1	-	6463056	6463107	255,0,0
chr_1	6464162	6464259	Merged-chr_1-6464218-3	1	-	6464162	6464259	255,0,0
chr_1	6465357	6465409	Merged-chr_1-6465383-4	1	-	6465357	6465409	255,0,0
chr_1	6465373	6465424	Merged-chr_1-6465399-6	1	+	6465373	6465424	255,0,0
chr_1	6468845	6468896	Merged-chr_1-6468871-3	1	-	6468845	6468896	255,0,0
chr_1	6468898	6468985	Merged-chr_1-6468942-2	1	-	6468898	6468985	255,0,0
chr_1	6468907	6468958	Merged-chr_1-6468933-7	1	+	6468907	6468958	255,0,0
chr_1	6471659	6471719	Merged-chr_1-6471688-5	1	-	6471659	6471719	255,0,0
chr_1	6477954	6478005	Merged-chr_1-6477980-1	1	+	6477954	6478005	255,0,0
chr_1	6493841	6493898	Merged-chr_1-6493871-3	1	-	6493841	6493898	255,0,0
chr_1	6500542	6500593	Merged-chr_1-6500568-2	1	-	6500542	6500593	255,0,0
chr_1	6501271	6501372	Merged-chr_1-6501317-5	1	-	6501271	6501372	255,0,0
chr_1	6554255	6554311	Merged-chr_1-6554284-4	1	-	6554255	6554311	255,0,0
chr_1	6568131	6568182	Merged-chr_1-6568157-1	1	-	6568131	6568182	255,0,0
chr_1	6571650	6571704	Merged-chr_1-6571677-2	1	+	6571650	6571704	255,0,0
chr_1	6572947	6572998	Merged-chr_1-6572973-1	1	+	6572947	6572998	255,0,0
chr_1	6609240	6609293	Merged-chr_1-6609267-3	1	-	6609240	6609293	255,0,0
chr_1	6609704	6609756	Merged-chr_1-6609730-3	1	-	6609704	6609756	255,0,0
chr_1	6610816	6610867	Merged-chr_1-6610842-3	1	-	6610816	6610867	255,0,0
chr_1	6610830	6610881	Merged-chr_1-6610856-2	1	+	6610830	6610881	255,0,0
chr_1	6611089	6611142	Merged-chr_1-6611116-3	1	-	6611089	6611142	255,0,0
chr_1	6611169	6611220	Merged-chr_1-6611195-1	1	-	6611169	6611220	255,0,0
chr_1	6612462	6612513	Merged-chr_1-6612488-1	1	-	6612462	6612513	255,0,0
chr_1	6617523	6617574	Merged-chr_1-6617549-2	1	+	6617523	6617574	255,0,0
chr_1	6617967	6618018	Merged-chr_1-6617993-6	1	-	6617967	6618018	255,0,0
chr_1	6620235	6620286	Merged-chr_1-6620261-1	1	-	6620235	6620286	255,0,0
chr_1	6620324	6620377	Merged-chr_1-6620351-2	1	-	6620324	6620377	255,0,0
chr_1	6620683	6620734	Merged-chr_1-6620709-3	1	-	6620683	6620734	255,0,0
chr_1	6620966	6621017	Merged-chr_1-6620992-2	1	-	6620966	6621017	255,0,0
chr_1	6621257	6621312	Merged-chr_1-6621285-5	1	+	6621257	6621312	255,0,0
chr_1	6627800	6627851	Merged-chr_1-6627826-2	1	+	6627800	6627851	255,0,0
chr_1	6629258	6629317	Merged-chr_1-6629286-7	1	-	6629258	6629317	255,0,0
chr_1	6629896	6629988	Merged-chr_1-6629930-5	1	-	6629896	6629988	255,0,0
chr_1	6630189	6630240	Merged-chr_1-6630215-1	1	+	6630189	6630240	255,0,0
chr_1	6651735	6651786	Merged-chr_1-6651761-2	1	-	6651735	6651786	255,0,0
chr_1	6668149	6668209	Merged-chr_1-6668179-2	1	-	6668149	6668209	255,0,0
chr_1	6671494	6671565	Merged-chr_1-6671530-2	1	-	6671494	6671565	255,0,0
chr_1	6704801	6704852	Merged-chr_1-6704827-6	1	-	6704801	6704852	255,0,0
chr_1	6730317	6730368	Merged-chr_1-6730343-1	1	-	6730317	6730368	255,0,0
chr_1	6730391	6730442	Merged-chr_1-6730417-1	1	-	6730391	6730442	255,0,0
chr_1	6730706	6730757	Merged-chr_1-6730732-1	1	-	6730706	6730757	255,0,0
chr_1	6732173	6732225	Merged-chr_1-6732199-2	1	-	6732173	6732225	255,0,0
chr_1	6732451	6732541	Merged-chr_1-6732496-2	1	-	6732451	6732541	255,0,0
chr_1	6753888	6753945	Merged-chr_1-6753915-4	1	+	6753888	6753945	255,0,0
chr_1	6757970	6758021	Merged-chr_1-6757996-2	1	+	6757970	6758021	255,0,0
chr_1	6759787	6759838	Merged-chr_1-6759813-1	1	-	6759787	6759838	255,0,0
chr_1	6767702	6767753	Merged-chr_1-6767728-2	1	-	6767702	6767753	255,0,0
chr_1	6770613	6770664	Merged-chr_1-6770639-1	1	-	6770613	6770664	255,0,0
chr_1	6770675	6770732	Merged-chr_1-6770704-2	1	-	6770675	6770732	255,0,0
chr_1	6777295	6777347	Merged-chr_1-6777321-3	1	-	6777295	6777347	255,0,0
chr_1	6782582	6782633	Merged-chr_1-6782608-1	1	+	6782582	6782633	255,0,0
chr_1	6784050	6784101	Merged-chr_1-6784076-3	1	+	6784050	6784101	255,0,0
chr_1	6791630	6791681	Merged-chr_1-6791656-1	1	+	6791630	6791681	255,0,0
chr_1	6791883	6791934	Merged-chr_1-6791909-1	1	-	6791883	6791934	255,0,0
chr_1	6811603	6811654	Merged-chr_1-6811629-1	1	+	6811603	6811654	255,0,0
chr_1	6815521	6815572	Merged-chr_1-6815547-1	1	+	6815521	6815572	255,0,0
chr_1	6827434	6827485	Merged-chr_1-6827460-2	1	+	6827434	6827485	255,0,0
chr_1	6831627	6831690	Merged-chr_1-6831658-3	1	+	6831627	6831690	255,0,0
chr_1	6833313	6833364	Merged-chr_1-6833339-1	1	+	6833313	6833364	255,0,0
chr_1	6833445	6833496	Merged-chr_1-6833471-3	1	+	6833445	6833496	255,0,0
chr_1	6844113	6844165	Merged-chr_1-6844139-2	1	-	6844113	6844165	255,0,0
chr_1	6845881	6845932	Merged-chr_1-6845907-1	1	-	6845881	6845932	255,0,0
chr_1	6847138	6847189	Merged-chr_1-6847164-1	1	-	6847138	6847189	255,0,0
chr_1	6847213	6847272	Merged-chr_1-6847243-2	1	-	6847213	6847272	255,0,0
chr_1	6847275	6847326	Merged-chr_1-6847301-1	1	-	6847275	6847326	255,0,0
chr_1	6861999	6862050	Merged-chr_1-6862025-5	1	+	6861999	6862050	255,0,0
chr_1	6863510	6863561	Merged-chr_1-6863536-5	1	+	6863510	6863561	255,0,0
chr_1	6866957	6867024	Merged-chr_1-6866992-5	1	-	6866957	6867024	255,0,0
chr_1	6875718	6875769	Merged-chr_1-6875744-1	1	+	6875718	6875769	255,0,0
chr_1	6875814	6875876	Merged-chr_1-6875846-5	1	+	6875814	6875876	255,0,0
chr_1	6877592	6877645	Merged-chr_1-6877618-4	1	+	6877592	6877645	255,0,0
chr_1	6877593	6877644	Merged-chr_1-6877619-1	1	-	6877593	6877644	255,0,0
chr_1	6887288	6887343	Merged-chr_1-6887316-2	1	+	6887288	6887343	255,0,0
chr_1	6894723	6894774	Merged-chr_1-6894749-1	1	+	6894723	6894774	255,0,0
chr_1	6894783	6894834	Merged-chr_1-6894809-1	1	+	6894783	6894834	255,0,0
chr_1	6897442	6897493	Merged-chr_1-6897468-2	1	-	6897442	6897493	255,0,0
chr_1	6898542	6898604	Merged-chr_1-6898573-7	1	-	6898542	6898604	255,0,0
chr_1	6899789	6899843	Merged-chr_1-6899817-4	1	+	6899789	6899843	255,0,0
chr_1	6902156	6902207	Merged-chr_1-6902182-6	1	+	6902156	6902207	255,0,0
chr_1	6905652	6905708	Merged-chr_1-6905681-3	1	+	6905652	6905708	255,0,0
chr_1	6907181	6907232	Merged-chr_1-6907207-1	1	-	6907181	6907232	255,0,0
chr_1	6907669	6907720	Merged-chr_1-6907695-1	1	+	6907669	6907720	255,0,0
chr_1	6909288	6909339	Merged-chr_1-6909314-1	1	+	6909288	6909339	255,0,0
chr_1	6910311	6910362	Merged-chr_1-6910337-3	1	+	6910311	6910362	255,0,0
chr_1	6917011	6917062	Merged-chr_1-6917037-1	1	+	6917011	6917062	255,0,0
chr_1	6947377	6947428	Merged-chr_1-6947403-1	1	-	6947377	6947428	255,0,0
chr_1	6952866	6952917	Merged-chr_1-6952892-1	1	+	6952866	6952917	255,0,0
chr_1	6957765	6957816	Merged-chr_1-6957791-6	1	+	6957765	6957816	255,0,0
chr_1	6959640	6959699	Merged-chr_1-6959667-7	1	+	6959640	6959699	255,0,0
chr_1	6960927	6961002	Merged-chr_1-6960959-7	1	-	6960927	6961002	255,0,0
chr_1	6961629	6961707	Merged-chr_1-6961668-2	1	-	6961629	6961707	255,0,0
chr_1	6963703	6963754	Merged-chr_1-6963729-7	1	+	6963703	6963754	255,0,0
chr_1	6965448	6965499	Merged-chr_1-6965474-7	1	+	6965448	6965499	255,0,0
chr_1	6974890	6974946	Merged-chr_1-6974920-7	1	-	6974890	6974946	255,0,0
chr_1	6974918	6974969	Merged-chr_1-6974944-7	1	+	6974918	6974969	255,0,0
chr_1	6978476	6978528	Merged-chr_1-6978502-6	1	-	6978476	6978528	255,0,0
chr_1	6978479	6978530	Merged-chr_1-6978505-1	1	+	6978479	6978530	255,0,0
chr_1	6985238	6985289	Merged-chr_1-6985264-1	1	-	6985238	6985289	255,0,0
chr_1	6986646	6986697	Merged-chr_1-6986672-4	1	+	6986646	6986697	255,0,0
chr_1	6988390	6988441	Merged-chr_1-6988416-1	1	+	6988390	6988441	255,0,0
chr_1	6991384	6991435	Merged-chr_1-6991410-1	1	-	6991384	6991435	255,0,0
chr_1	6994484	6994539	Merged-chr_1-6994512-2	1	+	6994484	6994539	255,0,0
chr_1	6994706	6994757	Merged-chr_1-6994732-1	1	+	6994706	6994757	255,0,0
chr_1	6999917	6999989	Merged-chr_1-6999959-5	1	+	6999917	6999989	255,0,0
chr_1	7002047	7002098	Merged-chr_1-7002073-1	1	+	7002047	7002098	255,0,0
chr_1	7004072	7004130	Merged-chr_1-7004102-7	1	-	7004072	7004130	255,0,0
chr_1	7005761	7005812	Merged-chr_1-7005787-1	1	-	7005761	7005812	255,0,0
chr_1	7005881	7005932	Merged-chr_1-7005907-6	1	-	7005881	7005932	255,0,0
chr_1	7007505	7007556	Merged-chr_1-7007531-1	1	-	7007505	7007556	255,0,0
chr_1	7015571	7015627	Merged-chr_1-7015597-6	1	+	7015571	7015627	255,0,0
chr_1	7015624	7015687	Merged-chr_1-7015654-3	1	-	7015624	7015687	255,0,0
chr_1	7018616	7018712	Merged-chr_1-7018667-7	1	+	7018616	7018712	255,0,0
chr_1	7018668	7018719	Merged-chr_1-7018694-7	1	-	7018668	7018719	255,0,0
chr_1	7021283	7021339	Merged-chr_1-7021313-5	1	+	7021283	7021339	255,0,0
chr_1	7021598	7021649	Merged-chr_1-7021624-1	1	-	7021598	7021649	255,0,0
chr_1	7022025	7022076	Merged-chr_1-7022051-1	1	+	7022025	7022076	255,0,0
chr_1	7025347	7025424	Merged-chr_1-7025389-7	1	-	7025347	7025424	255,0,0
chr_1	7032784	7032835	Merged-chr_1-7032810-1	1	+	7032784	7032835	255,0,0
chr_1	7035696	7035747	Merged-chr_1-7035722-1	1	-	7035696	7035747	255,0,0
chr_1	7036476	7036527	Merged-chr_1-7036502-7	1	-	7036476	7036527	255,0,0
chr_1	7037317	7037368	Merged-chr_1-7037343-4	1	-	7037317	7037368	255,0,0
chr_1	7038143	7038194	Merged-chr_1-7038169-7	1	-	7038143	7038194	255,0,0
chr_1	7039165	7039216	Merged-chr_1-7039191-7	1	+	7039165	7039216	255,0,0
chr_1	7039172	7039223	Merged-chr_1-7039198-2	1	-	7039172	7039223	255,0,0
chr_1	7052188	7052239	Merged-chr_1-7052214-1	1	-	7052188	7052239	255,0,0
chr_1	7056572	7056660	Merged-chr_1-7056612-4	1	-	7056572	7056660	255,0,0
chr_1	7060501	7060562	Merged-chr_1-7060535-6	1	-	7060501	7060562	255,0,0
chr_1	7064308	7064359	Merged-chr_1-7064334-1	1	-	7064308	7064359	255,0,0
chr_1	7065704	7065755	Merged-chr_1-7065730-1	1	-	7065704	7065755	255,0,0
chr_1	7065817	7065868	Merged-chr_1-7065843-1	1	-	7065817	7065868	255,0,0
chr_1	7066080	7066131	Merged-chr_1-7066106-2	1	-	7066080	7066131	255,0,0
chr_1	7072482	7072533	Merged-chr_1-7072508-7	1	-	7072482	7072533	255,0,0
chr_1	7072741	7072792	Merged-chr_1-7072767-1	1	+	7072741	7072792	255,0,0
chr_1	7079219	7079270	Merged-chr_1-7079245-1	1	+	7079219	7079270	255,0,0
chr_1	7084199	7084250	Merged-chr_1-7084225-5	1	+	7084199	7084250	255,0,0
chr_1	7114258	7114309	Merged-chr_1-7114284-4	1	+	7114258	7114309	255,0,0
chr_1	7114902	7114953	Merged-chr_1-7114928-1	1	+	7114902	7114953	255,0,0
chr_1	7118364	7118415	Merged-chr_1-7118390-6	1	-	7118364	7118415	255,0,0
chr_1	7135090	7135166	Merged-chr_1-7135122-4	1	-	7135090	7135166	255,0,0
chr_1	7153318	7153369	Merged-chr_1-7153344-1	1	+	7153318	7153369	255,0,0
chr_1	7163506	7163557	Merged-chr_1-7163532-1	1	-	7163506	7163557	255,0,0
chr_1	7170062	7170113	Merged-chr_1-7170088-1	1	-	7170062	7170113	255,0,0
chr_1	7172404	7172455	Merged-chr_1-7172430-1	1	-	7172404	7172455	255,0,0
chr_1	7172970	7173021	Merged-chr_1-7172996-1	1	-	7172970	7173021	255,0,0
chr_1	7173068	7173119	Merged-chr_1-7173094-2	1	-	7173068	7173119	255,0,0
chr_1	7173573	7173624	Merged-chr_1-7173599-2	1	-	7173573	7173624	255,0,0
chr_1	7173695	7173751	Merged-chr_1-7173722-3	1	-	7173695	7173751	255,0,0
chr_1	7182003	7182054	Merged-chr_1-7182029-1	1	-	7182003	7182054	255,0,0
chr_1	7182102	7182163	Merged-chr_1-7182135-4	1	-	7182102	7182163	255,0,0
chr_1	7187086	7187137	Merged-chr_1-7187112-3	1	-	7187086	7187137	255,0,0
chr_1	7189774	7189829	Merged-chr_1-7189802-2	1	+	7189774	7189829	255,0,0
chr_1	7216265	7216316	Merged-chr_1-7216291-1	1	+	7216265	7216316	255,0,0
chr_1	7229350	7229420	Merged-chr_1-7229381-7	1	+	7229350	7229420	255,0,0
chr_1	7232643	7232730	Merged-chr_1-7232689-7	1	+	7232643	7232730	255,0,0
chr_1	7241809	7241871	Merged-chr_1-7241837-5	1	+	7241809	7241871	255,0,0
chr_1	7244602	7244654	Merged-chr_1-7244628-4	1	+	7244602	7244654	255,0,0
chr_1	7259486	7259537	Merged-chr_1-7259512-5	1	+	7259486	7259537	255,0,0
chr_1	7264681	7264732	Merged-chr_1-7264707-3	1	+	7264681	7264732	255,0,0
chr_1	7269617	7269691	Merged-chr_1-7269648-4	1	-	7269617	7269691	255,0,0
chr_1	7289724	7289775	Merged-chr_1-7289750-4	1	+	7289724	7289775	255,0,0
chr_1	7290517	7290574	Merged-chr_1-7290546-3	1	-	7290517	7290574	255,0,0
chr_1	7292999	7293050	Merged-chr_1-7293025-5	1	+	7292999	7293050	255,0,0
chr_1	7296262	7296313	Merged-chr_1-7296288-1	1	-	7296262	7296313	255,0,0
chr_1	7298722	7298804	Merged-chr_1-7298763-2	1	-	7298722	7298804	255,0,0
chr_1	7301760	7301811	Merged-chr_1-7301786-5	1	-	7301760	7301811	255,0,0
chr_1	7302019	7302073	Merged-chr_1-7302046-5	1	+	7302019	7302073	255,0,0
chr_1	7303440	7303491	Merged-chr_1-7303466-3	1	-	7303440	7303491	255,0,0
chr_1	7307095	7307146	Merged-chr_1-7307121-7	1	-	7307095	7307146	255,0,0
chr_1	7308789	7308854	Merged-chr_1-7308824-3	1	+	7308789	7308854	255,0,0
chr_1	7311116	7311167	Merged-chr_1-7311142-7	1	-	7311116	7311167	255,0,0
chr_1	7318979	7319039	Merged-chr_1-7319009-2	1	-	7318979	7319039	255,0,0
chr_1	7344217	7344268	Merged-chr_1-7344243-7	1	-	7344217	7344268	255,0,0
chr_1	7356616	7356667	Merged-chr_1-7356642-6	1	-	7356616	7356667	255,0,0
chr_1	7367021	7367072	Merged-chr_1-7367047-2	1	+	7367021	7367072	255,0,0
chr_1	7374253	7374304	Merged-chr_1-7374279-2	1	-	7374253	7374304	255,0,0
chr_1	7374700	7374767	Merged-chr_1-7374734-4	1	-	7374700	7374767	255,0,0
chr_1	7379394	7379450	Merged-chr_1-7379420-6	1	+	7379394	7379450	255,0,0
chr_1	7381680	7381731	Merged-chr_1-7381706-3	1	+	7381680	7381731	255,0,0
chr_1	7381981	7382033	Merged-chr_1-7382007-7	1	+	7381981	7382033	255,0,0
chr_1	7384732	7384783	Merged-chr_1-7384758-1	1	+	7384732	7384783	255,0,0
chr_1	7386429	7386480	Merged-chr_1-7386455-1	1	-	7386429	7386480	255,0,0
chr_1	7388903	7388954	Merged-chr_1-7388929-1	1	+	7388903	7388954	255,0,0
chr_1	7388988	7389042	Merged-chr_1-7389016-4	1	+	7388988	7389042	255,0,0
chr_1	7390055	7390106	Merged-chr_1-7390081-7	1	-	7390055	7390106	255,0,0
chr_1	7390631	7390682	Merged-chr_1-7390657-1	1	+	7390631	7390682	255,0,0
chr_1	7392791	7392842	Merged-chr_1-7392817-1	1	+	7392791	7392842	255,0,0
chr_1	7393079	7393130	Merged-chr_1-7393105-1	1	+	7393079	7393130	255,0,0
chr_1	7396594	7396645	Merged-chr_1-7396620-7	1	-	7396594	7396645	255,0,0
chr_1	7398215	7398330	Merged-chr_1-7398260-7	1	-	7398215	7398330	255,0,0
chr_1	7398875	7398926	Merged-chr_1-7398901-4	1	-	7398875	7398926	255,0,0
chr_1	7402518	7402569	Merged-chr_1-7402544-1	1	+	7402518	7402569	255,0,0
chr_1	7404665	7404725	Merged-chr_1-7404694-5	1	-	7404665	7404725	255,0,0
chr_1	7407358	7407409	Merged-chr_1-7407384-1	1	+	7407358	7407409	255,0,0
chr_1	7413143	7413199	Merged-chr_1-7413172-4	1	-	7413143	7413199	255,0,0
chr_1	7415457	7415510	Merged-chr_1-7415484-2	1	+	7415457	7415510	255,0,0
chr_1	7415573	7415624	Merged-chr_1-7415599-1	1	+	7415573	7415624	255,0,0
chr_1	7415643	7415737	Merged-chr_1-7415684-5	1	-	7415643	7415737	255,0,0
chr_1	7416196	7416247	Merged-chr_1-7416222-1	1	+	7416196	7416247	255,0,0
chr_1	7432624	7432675	Merged-chr_1-7432650-2	1	+	7432624	7432675	255,0,0
chr_1	7433625	7433681	Merged-chr_1-7433654-4	1	-	7433625	7433681	255,0,0
chr_1	7435255	7435306	Merged-chr_1-7435281-7	1	+	7435255	7435306	255,0,0
chr_1	7440533	7440584	Merged-chr_1-7440559-1	1	+	7440533	7440584	255,0,0
chr_1	7447310	7447361	Merged-chr_1-7447336-1	1	+	7447310	7447361	255,0,0
chr_1	7463030	7463081	Merged-chr_1-7463056-1	1	+	7463030	7463081	255,0,0
chr_1	7480116	7480176	Merged-chr_1-7480146-2	1	+	7480116	7480176	255,0,0
chr_1	7497169	7497220	Merged-chr_1-7497195-1	1	+	7497169	7497220	255,0,0
chr_1	7498267	7498318	Merged-chr_1-7498293-1	1	+	7498267	7498318	255,0,0
chr_1	7499754	7499805	Merged-chr_1-7499780-2	1	+	7499754	7499805	255,0,0
chr_1	7499827	7499878	Merged-chr_1-7499853-1	1	+	7499827	7499878	255,0,0
chr_1	7501362	7501414	Merged-chr_1-7501388-2	1	-	7501362	7501414	255,0,0
chr_1	7501563	7501614	Merged-chr_1-7501589-2	1	-	7501563	7501614	255,0,0
chr_1	7505216	7505267	Merged-chr_1-7505242-2	1	-	7505216	7505267	255,0,0
chr_1	7532959	7533011	Merged-chr_1-7532985-3	1	+	7532959	7533011	255,0,0
chr_1	7537951	7538005	Merged-chr_1-7537978-3	1	-	7537951	7538005	255,0,0
chr_1	7539214	7539265	Merged-chr_1-7539240-1	1	-	7539214	7539265	255,0,0
chr_1	7540059	7540112	Merged-chr_1-7540086-5	1	-	7540059	7540112	255,0,0
chr_1	7544598	7544649	Merged-chr_1-7544624-1	1	+	7544598	7544649	255,0,0
chr_1	7549593	7549644	Merged-chr_1-7549619-1	1	+	7549593	7549644	255,0,0
chr_1	7549650	7549701	Merged-chr_1-7549676-1	1	-	7549650	7549701	255,0,0
chr_1	7552214	7552265	Merged-chr_1-7552240-2	1	-	7552214	7552265	255,0,0
chr_1	7552300	7552351	Merged-chr_1-7552326-3	1	-	7552300	7552351	255,0,0
chr_1	7568423	7568477	Merged-chr_1-7568450-2	1	-	7568423	7568477	255,0,0
chr_1	7598042	7598093	Merged-chr_1-7598068-3	1	-	7598042	7598093	255,0,0
chr_1	7599364	7599415	Merged-chr_1-7599390-1	1	-	7599364	7599415	255,0,0
chr_1	7609362	7609413	Merged-chr_1-7609388-3	1	+	7609362	7609413	255,0,0
chr_1	7609439	7609490	Merged-chr_1-7609465-2	1	+	7609439	7609490	255,0,0
chr_1	7689221	7689272	Merged-chr_1-7689247-1	1	-	7689221	7689272	255,0,0
chr_1	7691662	7691713	Merged-chr_1-7691688-2	1	+	7691662	7691713	255,0,0
chr_1	7700559	7700610	Merged-chr_1-7700585-2	1	+	7700559	7700610	255,0,0
chr_1	7709116	7709167	Merged-chr_1-7709142-1	1	+	7709116	7709167	255,0,0
chr_1	7709169	7709220	Merged-chr_1-7709195-3	1	+	7709169	7709220	255,0,0
chr_1	7709581	7709632	Merged-chr_1-7709607-5	1	+	7709581	7709632	255,0,0
chr_1	7712899	7712950	Merged-chr_1-7712925-1	1	+	7712899	7712950	255,0,0
chr_1	7726770	7726821	Merged-chr_1-7726796-1	1	-	7726770	7726821	255,0,0
chr_1	7730124	7730175	Merged-chr_1-7730150-1	1	-	7730124	7730175	255,0,0
chr_1	7730950	7731001	Merged-chr_1-7730976-1	1	+	7730950	7731001	255,0,0
chr_1	7734388	7734439	Merged-chr_1-7734414-1	1	+	7734388	7734439	255,0,0
chr_1	7768379	7768430	Merged-chr_1-7768405-1	1	+	7768379	7768430	255,0,0
chr_1	7794255	7794306	Merged-chr_1-7794281-1	1	+	7794255	7794306	255,0,0
chr_1	7799504	7799555	Merged-chr_1-7799530-1	1	+	7799504	7799555	255,0,0
chr_1	7799878	7799929	Merged-chr_1-7799904-3	1	+	7799878	7799929	255,0,0
chr_1	7811678	7811729	Merged-chr_1-7811704-2	1	+	7811678	7811729	255,0,0
chr_1	7814129	7814186	Merged-chr_1-7814156-4	1	+	7814129	7814186	255,0,0
chr_1	7821918	7821969	Merged-chr_1-7821944-7	1	+	7821918	7821969	255,0,0
chr_1	7823952	7824006	Merged-chr_1-7823979-3	1	+	7823952	7824006	255,0,0
chr_1	7824143	7824194	Merged-chr_1-7824169-1	1	+	7824143	7824194	255,0,0
chr_1	7836695	7836746	Merged-chr_1-7836721-3	1	-	7836695	7836746	255,0,0
chr_1	7836756	7836814	Merged-chr_1-7836785-3	1	-	7836756	7836814	255,0,0
chr_1	7836864	7836915	Merged-chr_1-7836890-1	1	-	7836864	7836915	255,0,0
chr_1	7840455	7840514	Merged-chr_1-7840484-6	1	+	7840455	7840514	255,0,0
chr_1	7840638	7840692	Merged-chr_1-7840665-7	1	-	7840638	7840692	255,0,0
chr_1	7842691	7842742	Merged-chr_1-7842717-1	1	+	7842691	7842742	255,0,0
chr_1	7844835	7844909	Merged-chr_1-7844871-5	1	-	7844835	7844909	255,0,0
chr_1	7844989	7845040	Merged-chr_1-7845015-5	1	+	7844989	7845040	255,0,0
chr_1	7851986	7852037	Merged-chr_1-7852012-5	1	+	7851986	7852037	255,0,0
chr_1	7892316	7892367	Merged-chr_1-7892342-1	1	-	7892316	7892367	255,0,0
chr_1	7901082	7901133	Merged-chr_1-7901108-7	1	+	7901082	7901133	255,0,0
chr_1	7901689	7901743	Merged-chr_1-7901717-3	1	-	7901689	7901743	255,0,0
chr_1	7918443	7918494	Merged-chr_1-7918469-1	1	-	7918443	7918494	255,0,0
chr_1	7929935	7929990	Merged-chr_1-7929964-4	1	+	7929935	7929990	255,0,0
chr_1	7964528	7964579	Merged-chr_1-7964554-1	1	-	7964528	7964579	255,0,0
chr_1	7970604	7970670	Merged-chr_1-7970640-4	1	-	7970604	7970670	255,0,0
chr_1	7972081	7972133	Merged-chr_1-7972107-5	1	-	7972081	7972133	255,0,0
chr_1	7979810	7979861	Merged-chr_1-7979836-3	1	-	7979810	7979861	255,0,0
chr_1	8000884	8000935	Merged-chr_1-8000910-1	1	-	8000884	8000935	255,0,0
chr_1	8015617	8015668	Merged-chr_1-8015643-1	1	-	8015617	8015668	255,0,0
chr_1	8015724	8015775	Merged-chr_1-8015750-4	1	-	8015724	8015775	255,0,0
chr_1	8030842	8030893	Merged-chr_1-8030868-1	1	-	8030842	8030893	255,0,0
chr_1	8057033	8057084	Merged-chr_1-8057059-1	1	+	8057033	8057084	255,0,0
chr_1	8061862	8061916	Merged-chr_1-8061889-2	1	+	8061862	8061916	255,0,0
chr_1	8062964	8063015	Merged-chr_1-8062990-1	1	-	8062964	8063015	255,0,0
chr_1	8065732	8065783	Merged-chr_1-8065758-1	1	-	8065732	8065783	255,0,0
chr_1	8065891	8065942	Merged-chr_1-8065917-1	1	-	8065891	8065942	255,0,0
chr_1	8066450	8066501	Merged-chr_1-8066476-2	1	-	8066450	8066501	255,0,0
chr_1	8075867	8075918	Merged-chr_1-8075893-4	1	-	8075867	8075918	255,0,0
chr_1	8152159	8152210	Merged-chr_1-8152185-1	1	+	8152159	8152210	255,0,0
chr_1	8163351	8163410	Merged-chr_1-8163380-3	1	+	8163351	8163410	255,0,0
chr_1	8194070	8194121	Merged-chr_1-8194096-3	1	+	8194070	8194121	255,0,0
chr_1	8194379	8194430	Merged-chr_1-8194405-1	1	-	8194379	8194430	255,0,0
chr_1	8198026	8198077	Merged-chr_1-8198052-2	1	+	8198026	8198077	255,0,0
chr_1	8199886	8199937	Merged-chr_1-8199912-1	1	-	8199886	8199937	255,0,0
chr_1	8200280	8200331	Merged-chr_1-8200306-1	1	-	8200280	8200331	255,0,0
chr_1	8200369	8200422	Merged-chr_1-8200396-2	1	-	8200369	8200422	255,0,0
chr_1	8201102	8201153	Merged-chr_1-8201128-6	1	-	8201102	8201153	255,0,0
chr_1	8202314	8202365	Merged-chr_1-8202340-1	1	-	8202314	8202365	255,0,0
chr_1	8202984	8203047	Merged-chr_1-8203020-7	1	+	8202984	8203047	255,0,0
chr_1	8203045	8203129	Merged-chr_1-8203078-6	1	-	8203045	8203129	255,0,0
chr_1	8204519	8204570	Merged-chr_1-8204545-1	1	-	8204519	8204570	255,0,0
chr_1	8207354	8207405	Merged-chr_1-8207380-1	1	-	8207354	8207405	255,0,0
chr_1	8210692	8210743	Merged-chr_1-8210718-2	1	-	8210692	8210743	255,0,0
chr_1	8211015	8211066	Merged-chr_1-8211041-5	1	-	8211015	8211066	255,0,0
chr_1	8212662	8212713	Merged-chr_1-8212688-5	1	+	8212662	8212713	255,0,0
chr_1	8214310	8214361	Merged-chr_1-8214336-5	1	-	8214310	8214361	255,0,0
chr_1	8220055	8220120	Merged-chr_1-8220085-5	1	+	8220055	8220120	255,0,0
chr_1	8247069	8247120	Merged-chr_1-8247095-1	1	-	8247069	8247120	255,0,0
chr_1	8247261	8247317	Merged-chr_1-8247290-3	1	-	8247261	8247317	255,0,0
chr_1	8247548	8247643	Merged-chr_1-8247590-3	1	-	8247548	8247643	255,0,0
chr_1	8250381	8250432	Merged-chr_1-8250407-1	1	+	8250381	8250432	255,0,0
chr_1	8255385	8255436	Merged-chr_1-8255411-5	1	-	8255385	8255436	255,0,0
chr_1	8280682	8280735	Merged-chr_1-8280709-4	1	+	8280682	8280735	255,0,0
chr_1	8311238	8311289	Merged-chr_1-8311264-6	1	+	8311238	8311289	255,0,0
chr_1	8315214	8315270	Merged-chr_1-8315240-7	1	+	8315214	8315270	255,0,0
chr_1	8315455	8315532	Merged-chr_1-8315495-7	1	-	8315455	8315532	255,0,0
chr_1	8315770	8315821	Merged-chr_1-8315796-1	1	-	8315770	8315821	255,0,0
chr_1	8320351	8320402	Merged-chr_1-8320377-5	1	+	8320351	8320402	255,0,0
chr_1	8324051	8324109	Merged-chr_1-8324083-7	1	-	8324051	8324109	255,0,0
chr_1	8326988	8327039	Merged-chr_1-8327014-1	1	+	8326988	8327039	255,0,0
chr_1	8329035	8329086	Merged-chr_1-8329061-2	1	+	8329035	8329086	255,0,0
chr_1	8329428	8329479	Merged-chr_1-8329454-7	1	-	8329428	8329479	255,0,0
chr_1	8329991	8330042	Merged-chr_1-8330017-2	1	-	8329991	8330042	255,0,0
chr_1	8332410	8332466	Merged-chr_1-8332438-4	1	-	8332410	8332466	255,0,0
chr_1	8332506	8332563	Merged-chr_1-8332535-2	1	-	8332506	8332563	255,0,0
chr_1	8336613	8336664	Merged-chr_1-8336639-1	1	-	8336613	8336664	255,0,0
chr_1	8337183	8337234	Merged-chr_1-8337209-3	1	-	8337183	8337234	255,0,0
chr_1	8337188	8337239	Merged-chr_1-8337214-4	1	+	8337188	8337239	255,0,0
chr_1	8340631	8340682	Merged-chr_1-8340657-1	1	+	8340631	8340682	255,0,0
chr_1	8342668	8342719	Merged-chr_1-8342694-5	1	-	8342668	8342719	255,0,0
chr_1	8343822	8343873	Merged-chr_1-8343848-2	1	-	8343822	8343873	255,0,0
chr_1	8343925	8343976	Merged-chr_1-8343951-1	1	-	8343925	8343976	255,0,0
chr_1	8343926	8343977	Merged-chr_1-8343952-6	1	+	8343926	8343977	255,0,0
chr_1	8345459	8345510	Merged-chr_1-8345485-7	1	+	8345459	8345510	255,0,0
chr_1	8347126	8347177	Merged-chr_1-8347152-3	1	-	8347126	8347177	255,0,0
chr_1	8348380	8348431	Merged-chr_1-8348406-1	1	+	8348380	8348431	255,0,0
chr_1	8349212	8349291	Merged-chr_1-8349252-2	1	+	8349212	8349291	255,0,0
chr_1	8353610	8353661	Merged-chr_1-8353636-7	1	+	8353610	8353661	255,0,0
chr_1	8354185	8354236	Merged-chr_1-8354211-1	1	+	8354185	8354236	255,0,0
chr_1	8354869	8354920	Merged-chr_1-8354895-6	1	-	8354869	8354920	255,0,0
chr_1	8355791	8355849	Merged-chr_1-8355820-2	1	-	8355791	8355849	255,0,0
chr_1	8366898	8366954	Merged-chr_1-8366925-6	1	-	8366898	8366954	255,0,0
chr_1	8375319	8375370	Merged-chr_1-8375345-7	1	+	8375319	8375370	255,0,0
chr_1	8378283	8378334	Merged-chr_1-8378309-1	1	-	8378283	8378334	255,0,0
chr_1	8381595	8381646	Merged-chr_1-8381621-1	1	-	8381595	8381646	255,0,0
chr_1	8381691	8381742	Merged-chr_1-8381717-6	1	-	8381691	8381742	255,0,0
chr_1	8382617	8382676	Merged-chr_1-8382645-7	1	+	8382617	8382676	255,0,0
chr_1	8382906	8382957	Merged-chr_1-8382932-7	1	-	8382906	8382957	255,0,0
chr_1	8383012	8383063	Merged-chr_1-8383038-1	1	+	8383012	8383063	255,0,0
chr_1	8388359	8388416	Merged-chr_1-8388389-3	1	+	8388359	8388416	255,0,0
chr_1	8388448	8388499	Merged-chr_1-8388474-1	1	+	8388448	8388499	255,0,0
chr_1	8390078	8390129	Merged-chr_1-8390104-1	1	-	8390078	8390129	255,0,0
chr_1	8391538	8391589	Merged-chr_1-8391564-1	1	-	8391538	8391589	255,0,0
chr_1	8391879	8391930	Merged-chr_1-8391905-4	1	+	8391879	8391930	255,0,0
chr_1	8392208	8392273	Merged-chr_1-8392245-6	1	+	8392208	8392273	255,0,0
chr_1	8392249	8392300	Merged-chr_1-8392275-7	1	-	8392249	8392300	255,0,0
chr_1	8399428	8399479	Merged-chr_1-8399454-7	1	+	8399428	8399479	255,0,0
chr_1	8411554	8411608	Merged-chr_1-8411581-3	1	-	8411554	8411608	255,0,0
chr_1	8411706	8411757	Merged-chr_1-8411732-6	1	+	8411706	8411757	255,0,0
chr_1	8416188	8416239	Merged-chr_1-8416214-7	1	+	8416188	8416239	255,0,0
chr_1	8418111	8418168	Merged-chr_1-8418141-5	1	-	8418111	8418168	255,0,0
chr_1	8423007	8423058	Merged-chr_1-8423033-1	1	-	8423007	8423058	255,0,0
chr_1	8425643	8425694	Merged-chr_1-8425669-1	1	-	8425643	8425694	255,0,0
chr_1	8427585	8427654	Merged-chr_1-8427624-6	1	-	8427585	8427654	255,0,0
chr_1	8427675	8427726	Merged-chr_1-8427701-1	1	-	8427675	8427726	255,0,0
chr_1	8429891	8429942	Merged-chr_1-8429917-7	1	-	8429891	8429942	255,0,0
chr_1	8431056	8431107	Merged-chr_1-8431082-3	1	-	8431056	8431107	255,0,0
chr_1	8431268	8431319	Merged-chr_1-8431294-1	1	-	8431268	8431319	255,0,0
chr_1	8431330	8431381	Merged-chr_1-8431356-2	1	-	8431330	8431381	255,0,0
chr_1	8431911	8431962	Merged-chr_1-8431937-7	1	-	8431911	8431962	255,0,0
chr_1	8432363	8432414	Merged-chr_1-8432389-1	1	-	8432363	8432414	255,0,0
chr_1	8432372	8432423	Merged-chr_1-8432398-1	1	+	8432372	8432423	255,0,0
chr_1	8439706	8439757	Merged-chr_1-8439732-7	1	+	8439706	8439757	255,0,0
chr_1	8447915	8447966	Merged-chr_1-8447941-1	1	+	8447915	8447966	255,0,0
chr_1	8449111	8449162	Merged-chr_1-8449137-4	1	+	8449111	8449162	255,0,0
chr_1	8449118	8449175	Merged-chr_1-8449147-5	1	-	8449118	8449175	255,0,0
chr_1	8451021	8451079	Merged-chr_1-8451049-3	1	+	8451021	8451079	255,0,0
chr_1	8456597	8456648	Merged-chr_1-8456623-7	1	+	8456597	8456648	255,0,0
chr_1	8456597	8456655	Merged-chr_1-8456624-6	1	-	8456597	8456655	255,0,0
chr_1	8460407	8460459	Merged-chr_1-8460433-3	1	-	8460407	8460459	255,0,0
chr_1	8461005	8461056	Merged-chr_1-8461031-2	1	-	8461005	8461056	255,0,0
chr_1	8470744	8470797	Merged-chr_1-8470770-3	1	-	8470744	8470797	255,0,0
chr_1	8482943	8482994	Merged-chr_1-8482969-7	1	+	8482943	8482994	255,0,0
chr_1	8483001	8483057	Merged-chr_1-8483028-4	1	-	8483001	8483057	255,0,0
chr_1	8483291	8483342	Merged-chr_1-8483317-7	1	+	8483291	8483342	255,0,0
chr_1	8485723	8485843	Merged-chr_1-8485773-7	1	-	8485723	8485843	255,0,0
chr_1	8488910	8488961	Merged-chr_1-8488936-7	1	+	8488910	8488961	255,0,0
chr_1	8492589	8492640	Merged-chr_1-8492615-7	1	-	8492589	8492640	255,0,0
chr_1	8494346	8494397	Merged-chr_1-8494372-1	1	+	8494346	8494397	255,0,0
chr_1	8496393	8496444	Merged-chr_1-8496419-2	1	+	8496393	8496444	255,0,0
chr_1	8498412	8498463	Merged-chr_1-8498438-5	1	-	8498412	8498463	255,0,0
chr_1	8498740	8498791	Merged-chr_1-8498766-5	1	-	8498740	8498791	255,0,0
chr_1	8501530	8501588	Merged-chr_1-8501561-4	1	-	8501530	8501588	255,0,0
chr_1	8502732	8502783	Merged-chr_1-8502758-1	1	-	8502732	8502783	255,0,0
chr_1	8508321	8508374	Merged-chr_1-8508348-2	1	-	8508321	8508374	255,0,0
chr_1	8512433	8512487	Merged-chr_1-8512461-5	1	+	8512433	8512487	255,0,0
chr_1	8512873	8512924	Merged-chr_1-8512899-1	1	+	8512873	8512924	255,0,0
chr_1	8516748	8516799	Merged-chr_1-8516774-1	1	-	8516748	8516799	255,0,0
chr_1	8516831	8516882	Merged-chr_1-8516857-6	1	-	8516831	8516882	255,0,0
chr_1	8517124	8517177	Merged-chr_1-8517151-6	1	-	8517124	8517177	255,0,0
chr_1	8517332	8517383	Merged-chr_1-8517358-1	1	-	8517332	8517383	255,0,0
chr_1	8519814	8519865	Merged-chr_1-8519840-2	1	+	8519814	8519865	255,0,0
chr_1	8521424	8521481	Merged-chr_1-8521454-3	1	+	8521424	8521481	255,0,0
chr_1	8527590	8527641	Merged-chr_1-8527616-2	1	-	8527590	8527641	255,0,0
chr_1	8527643	8527702	Merged-chr_1-8527673-2	1	-	8527643	8527702	255,0,0
chr_1	8533132	8533183	Merged-chr_1-8533158-1	1	-	8533132	8533183	255,0,0
chr_1	8534077	8534128	Merged-chr_1-8534103-1	1	-	8534077	8534128	255,0,0
chr_1	8534238	8534289	Merged-chr_1-8534264-2	1	-	8534238	8534289	255,0,0
chr_1	8547888	8547939	Merged-chr_1-8547914-4	1	-	8547888	8547939	255,0,0
chr_1	8549967	8550019	Merged-chr_1-8549993-2	1	-	8549967	8550019	255,0,0
chr_1	8550454	8550505	Merged-chr_1-8550480-1	1	-	8550454	8550505	255,0,0
chr_1	8551527	8551578	Merged-chr_1-8551553-7	1	+	8551527	8551578	255,0,0
chr_1	8552546	8552597	Merged-chr_1-8552572-7	1	+	8552546	8552597	255,0,0
chr_1	8552953	8553004	Merged-chr_1-8552979-2	1	-	8552953	8553004	255,0,0
chr_1	8556414	8556465	Merged-chr_1-8556440-1	1	+	8556414	8556465	255,0,0
chr_1	8557893	8557944	Merged-chr_1-8557919-7	1	+	8557893	8557944	255,0,0
chr_1	8558435	8558487	Merged-chr_1-8558461-2	1	+	8558435	8558487	255,0,0
chr_1	8558977	8559028	Merged-chr_1-8559003-7	1	+	8558977	8559028	255,0,0
chr_1	8565307	8565358	Merged-chr_1-8565333-4	1	+	8565307	8565358	255,0,0
chr_1	8566165	8566218	Merged-chr_1-8566192-2	1	+	8566165	8566218	255,0,0
chr_1	8567551	8567602	Merged-chr_1-8567577-5	1	+	8567551	8567602	255,0,0
chr_1	8567994	8568045	Merged-chr_1-8568020-1	1	+	8567994	8568045	255,0,0
chr_1	8569232	8569283	Merged-chr_1-8569258-1	1	-	8569232	8569283	255,0,0
chr_1	8572302	8572353	Merged-chr_1-8572328-2	1	-	8572302	8572353	255,0,0
chr_1	8573172	8573223	Merged-chr_1-8573198-1	1	+	8573172	8573223	255,0,0
chr_1	8573255	8573306	Merged-chr_1-8573281-1	1	-	8573255	8573306	255,0,0
chr_1	8573550	8573602	Merged-chr_1-8573576-2	1	-	8573550	8573602	255,0,0
chr_1	8579728	8579782	Merged-chr_1-8579756-6	1	+	8579728	8579782	255,0,0
chr_1	8590066	8590118	Merged-chr_1-8590092-7	1	-	8590066	8590118	255,0,0
chr_1	8590270	8590321	Merged-chr_1-8590296-7	1	+	8590270	8590321	255,0,0
chr_1	8590987	8591038	Merged-chr_1-8591013-7	1	+	8590987	8591038	255,0,0
chr_1	8592224	8592277	Merged-chr_1-8592250-7	1	+	8592224	8592277	255,0,0
chr_1	8616412	8616467	Merged-chr_1-8616440-2	1	+	8616412	8616467	255,0,0
chr_1	8620155	8620206	Merged-chr_1-8620181-1	1	-	8620155	8620206	255,0,0
chr_1	8621926	8621977	Merged-chr_1-8621952-5	1	+	8621926	8621977	255,0,0
chr_1	8622284	8622335	Merged-chr_1-8622310-2	1	+	8622284	8622335	255,0,0
chr_1	8629146	8629197	Merged-chr_1-8629172-4	1	-	8629146	8629197	255,0,0
chr_1	8630198	8630265	Merged-chr_1-8630231-5	1	-	8630198	8630265	255,0,0
chr_1	8630809	8630860	Merged-chr_1-8630835-1	1	+	8630809	8630860	255,0,0
chr_1	8631384	8631442	Merged-chr_1-8631412-6	1	-	8631384	8631442	255,0,0
chr_1	8633537	8633588	Merged-chr_1-8633563-7	1	-	8633537	8633588	255,0,0
chr_1	8670143	8670194	Merged-chr_1-8670169-1	1	-	8670143	8670194	255,0,0
chr_1	8673143	8673194	Merged-chr_1-8673169-1	1	+	8673143	8673194	255,0,0
chr_1	8679050	8679105	Merged-chr_1-8679078-4	1	+	8679050	8679105	255,0,0
chr_1	8691213	8691264	Merged-chr_1-8691239-7	1	+	8691213	8691264	255,0,0
chr_1	8692590	8692641	Merged-chr_1-8692616-2	1	+	8692590	8692641	255,0,0
chr_1	8694137	8694188	Merged-chr_1-8694163-5	1	-	8694137	8694188	255,0,0
chr_1	8695801	8695852	Merged-chr_1-8695827-3	1	-	8695801	8695852	255,0,0
chr_1	8698077	8698143	Merged-chr_1-8698115-7	1	+	8698077	8698143	255,0,0
chr_1	8701577	8701635	Merged-chr_1-8701606-2	1	-	8701577	8701635	255,0,0
chr_1	8704038	8704089	Merged-chr_1-8704064-1	1	+	8704038	8704089	255,0,0
chr_1	8711995	8712046	Merged-chr_1-8712021-7	1	+	8711995	8712046	255,0,0
chr_1	8715128	8715179	Merged-chr_1-8715154-7	1	+	8715128	8715179	255,0,0
chr_1	8716275	8716326	Merged-chr_1-8716301-1	1	-	8716275	8716326	255,0,0
chr_1	8716707	8716768	Merged-chr_1-8716734-7	1	-	8716707	8716768	255,0,0
chr_1	8721979	8722050	Merged-chr_1-8722011-4	1	+	8721979	8722050	255,0,0
chr_1	8724459	8724510	Merged-chr_1-8724485-3	1	+	8724459	8724510	255,0,0
chr_1	8727847	8727898	Merged-chr_1-8727873-1	1	-	8727847	8727898	255,0,0
chr_1	8729362	8729413	Merged-chr_1-8729388-1	1	-	8729362	8729413	255,0,0
chr_1	8732021	8732095	Merged-chr_1-8732058-2	1	+	8732021	8732095	255,0,0
chr_1	8732369	8732420	Merged-chr_1-8732395-1	1	+	8732369	8732420	255,0,0
chr_1	8732461	8732520	Merged-chr_1-8732490-3	1	+	8732461	8732520	255,0,0
chr_1	8732652	8732711	Merged-chr_1-8732683-3	1	-	8732652	8732711	255,0,0
chr_1	8734665	8734721	Merged-chr_1-8734692-3	1	-	8734665	8734721	255,0,0
chr_1	8735491	8735546	Merged-chr_1-8735517-7	1	-	8735491	8735546	255,0,0
chr_1	8736810	8736861	Merged-chr_1-8736836-1	1	+	8736810	8736861	255,0,0
chr_1	8736813	8736864	Merged-chr_1-8736839-4	1	-	8736813	8736864	255,0,0
chr_1	8741948	8741999	Merged-chr_1-8741974-2	1	+	8741948	8741999	255,0,0
chr_1	8742720	8742771	Merged-chr_1-8742746-5	1	+	8742720	8742771	255,0,0
chr_1	8746353	8746414	Merged-chr_1-8746382-3	1	+	8746353	8746414	255,0,0
chr_1	8760437	8760488	Merged-chr_1-8760463-4	1	+	8760437	8760488	255,0,0
chr_1	8762412	8762463	Merged-chr_1-8762438-6	1	-	8762412	8762463	255,0,0
chr_1	8762946	8762997	Merged-chr_1-8762972-2	1	-	8762946	8762997	255,0,0
chr_1	8770334	8770385	Merged-chr_1-8770360-1	1	-	8770334	8770385	255,0,0
chr_1	8770446	8770502	Merged-chr_1-8770475-3	1	-	8770446	8770502	255,0,0
chr_1	8770532	8770595	Merged-chr_1-8770562-3	1	-	8770532	8770595	255,0,0
chr_1	8772792	8772843	Merged-chr_1-8772818-1	1	+	8772792	8772843	255,0,0
chr_1	8779572	8779624	Merged-chr_1-8779598-5	1	+	8779572	8779624	255,0,0
chr_1	8790006	8790057	Merged-chr_1-8790032-1	1	+	8790006	8790057	255,0,0
chr_1	8790871	8790922	Merged-chr_1-8790897-7	1	-	8790871	8790922	255,0,0
chr_1	8793131	8793185	Merged-chr_1-8793158-5	1	-	8793131	8793185	255,0,0
chr_1	8795565	8795616	Merged-chr_1-8795591-5	1	-	8795565	8795616	255,0,0
chr_1	8799143	8799194	Merged-chr_1-8799169-1	1	+	8799143	8799194	255,0,0
chr_1	8799184	8799235	Merged-chr_1-8799210-6	1	-	8799184	8799235	255,0,0
chr_1	8799226	8799277	Merged-chr_1-8799252-1	1	+	8799226	8799277	255,0,0
chr_1	8799245	8799296	Merged-chr_1-8799271-1	1	-	8799245	8799296	255,0,0
chr_1	8802396	8802447	Merged-chr_1-8802422-1	1	+	8802396	8802447	255,0,0
chr_1	8805515	8805566	Merged-chr_1-8805541-3	1	+	8805515	8805566	255,0,0
chr_1	8807585	8807636	Merged-chr_1-8807611-7	1	+	8807585	8807636	255,0,0
chr_1	8808140	8808191	Merged-chr_1-8808166-1	1	+	8808140	8808191	255,0,0
chr_1	8810793	8810867	Merged-chr_1-8810828-7	1	+	8810793	8810867	255,0,0
chr_1	8810822	8810875	Merged-chr_1-8810849-7	1	-	8810822	8810875	255,0,0
chr_1	8812588	8812639	Merged-chr_1-8812614-3	1	+	8812588	8812639	255,0,0
chr_1	8838697	8838748	Merged-chr_1-8838723-1	1	-	8838697	8838748	255,0,0
chr_1	8841168	8841219	Merged-chr_1-8841194-1	1	-	8841168	8841219	255,0,0
chr_1	8866159	8866245	Merged-chr_1-8866199-4	1	+	8866159	8866245	255,0,0
chr_1	8872141	8872207	Merged-chr_1-8872176-5	1	-	8872141	8872207	255,0,0
chr_1	8873812	8873863	Merged-chr_1-8873838-4	1	-	8873812	8873863	255,0,0
chr_1	8903740	8903834	Merged-chr_1-8903792-5	1	-	8903740	8903834	255,0,0
chr_1	8905860	8905911	Merged-chr_1-8905886-5	1	-	8905860	8905911	255,0,0
chr_1	8907786	8907842	Merged-chr_1-8907815-4	1	+	8907786	8907842	255,0,0
chr_1	8918551	8918617	Merged-chr_1-8918586-7	1	-	8918551	8918617	255,0,0
chr_1	8929060	8929111	Merged-chr_1-8929086-1	1	+	8929060	8929111	255,0,0
chr_1	8938841	8938892	Merged-chr_1-8938867-1	1	-	8938841	8938892	255,0,0
chr_1	8938968	8939019	Merged-chr_1-8938994-2	1	-	8938968	8939019	255,0,0
chr_1	8939035	8939086	Merged-chr_1-8939061-1	1	-	8939035	8939086	255,0,0
chr_1	8939428	8939486	Merged-chr_1-8939457-5	1	-	8939428	8939486	255,0,0
chr_1	8952557	8952645	Merged-chr_1-8952601-2	1	-	8952557	8952645	255,0,0
chr_1	8959658	8959709	Merged-chr_1-8959684-1	1	+	8959658	8959709	255,0,0
chr_1	8994478	8994529	Merged-chr_1-8994504-7	1	-	8994478	8994529	255,0,0
chr_1	8995227	8995292	Merged-chr_1-8995262-7	1	+	8995227	8995292	255,0,0
chr_1	8995273	8995349	Merged-chr_1-8995304-5	1	-	8995273	8995349	255,0,0
chr_1	8997632	8997683	Merged-chr_1-8997658-2	1	-	8997632	8997683	255,0,0
chr_1	9001598	9001651	Merged-chr_1-9001625-2	1	-	9001598	9001651	255,0,0
chr_1	9009364	9009415	Merged-chr_1-9009390-5	1	-	9009364	9009415	255,0,0
chr_1	9023731	9023791	Merged-chr_1-9023761-4	1	-	9023731	9023791	255,0,0
chr_1	9026620	9026676	Merged-chr_1-9026649-5	1	-	9026620	9026676	255,0,0
chr_1	9028407	9028458	Merged-chr_1-9028433-4	1	-	9028407	9028458	255,0,0
chr_1	9029099	9029150	Merged-chr_1-9029125-1	1	-	9029099	9029150	255,0,0
chr_1	9031604	9031655	Merged-chr_1-9031630-3	1	-	9031604	9031655	255,0,0
chr_1	9038827	9038878	Merged-chr_1-9038853-1	1	-	9038827	9038878	255,0,0
chr_1	9060280	9060331	Merged-chr_1-9060306-1	1	-	9060280	9060331	255,0,0
chr_1	9062612	9062663	Merged-chr_1-9062638-6	1	-	9062612	9062663	255,0,0
chr_1	9084578	9084629	Merged-chr_1-9084604-1	1	-	9084578	9084629	255,0,0
chr_1	9104828	9104879	Merged-chr_1-9104854-1	1	-	9104828	9104879	255,0,0
chr_1	9105265	9105316	Merged-chr_1-9105291-5	1	-	9105265	9105316	255,0,0
chr_1	9112184	9112235	Merged-chr_1-9112210-4	1	-	9112184	9112235	255,0,0
chr_1	9112982	9113033	Merged-chr_1-9113008-1	1	+	9112982	9113033	255,0,0
chr_1	9117349	9117400	Merged-chr_1-9117375-2	1	-	9117349	9117400	255,0,0
chr_1	9118248	9118299	Merged-chr_1-9118274-4	1	-	9118248	9118299	255,0,0
chr_1	9121343	9121394	Merged-chr_1-9121369-1	1	-	9121343	9121394	255,0,0
chr_1	9122291	9122342	Merged-chr_1-9122317-3	1	-	9122291	9122342	255,0,0
chr_1	9125301	9125352	Merged-chr_1-9125327-2	1	-	9125301	9125352	255,0,0
chr_1	9125524	9125575	Merged-chr_1-9125550-1	1	+	9125524	9125575	255,0,0
chr_1	9163294	9163345	Merged-chr_1-9163320-5	1	+	9163294	9163345	255,0,0
chr_1	9165584	9165635	Merged-chr_1-9165610-1	1	-	9165584	9165635	255,0,0
chr_1	9172366	9172417	Merged-chr_1-9172392-3	1	-	9172366	9172417	255,0,0
chr_1	9172714	9172765	Merged-chr_1-9172740-1	1	+	9172714	9172765	255,0,0
chr_1	9192219	9192270	Merged-chr_1-9192245-5	1	-	9192219	9192270	255,0,0
chr_1	9208218	9208271	Merged-chr_1-9208244-5	1	-	9208218	9208271	255,0,0
chr_1	9210207	9210281	Merged-chr_1-9210239-5	1	+	9210207	9210281	255,0,0
chr_1	9214617	9214670	Merged-chr_1-9214643-4	1	+	9214617	9214670	255,0,0
chr_1	9219024	9219075	Merged-chr_1-9219050-1	1	+	9219024	9219075	255,0,0
chr_1	9305889	9305940	Merged-chr_1-9305915-5	1	+	9305889	9305940	255,0,0
chr_1	9308219	9308270	Merged-chr_1-9308245-1	1	-	9308219	9308270	255,0,0
chr_1	9332891	9332942	Merged-chr_1-9332917-3	1	-	9332891	9332942	255,0,0
chr_1	9398280	9398331	Merged-chr_1-9398306-1	1	+	9398280	9398331	255,0,0
chr_1	9402429	9402485	Merged-chr_1-9402457-4	1	+	9402429	9402485	255,0,0
chr_1	9411682	9411739	Merged-chr_1-9411710-7	1	+	9411682	9411739	255,0,0
chr_1	9412154	9412271	Merged-chr_1-9412202-7	1	+	9412154	9412271	255,0,0
chr_1	9417065	9417133	Merged-chr_1-9417096-6	1	+	9417065	9417133	255,0,0
chr_1	9418854	9418905	Merged-chr_1-9418880-7	1	+	9418854	9418905	255,0,0
chr_1	9422868	9422919	Merged-chr_1-9422894-1	1	-	9422868	9422919	255,0,0
chr_1	9424346	9424397	Merged-chr_1-9424372-7	1	-	9424346	9424397	255,0,0
chr_1	9426375	9426426	Merged-chr_1-9426401-7	1	+	9426375	9426426	255,0,0
chr_1	9431737	9431788	Merged-chr_1-9431763-7	1	-	9431737	9431788	255,0,0
chr_1	9433487	9433539	Merged-chr_1-9433513-6	1	-	9433487	9433539	255,0,0
chr_1	9436299	9436350	Merged-chr_1-9436325-7	1	+	9436299	9436350	255,0,0
chr_1	9436840	9436891	Merged-chr_1-9436866-4	1	+	9436840	9436891	255,0,0
chr_1	9442074	9442125	Merged-chr_1-9442100-3	1	-	9442074	9442125	255,0,0
chr_1	9443384	9443435	Merged-chr_1-9443410-4	1	-	9443384	9443435	255,0,0
chr_1	9448903	9448954	Merged-chr_1-9448929-5	1	+	9448903	9448954	255,0,0
chr_1	9455035	9455086	Merged-chr_1-9455061-1	1	+	9455035	9455086	255,0,0
chr_1	9455159	9455210	Merged-chr_1-9455185-5	1	-	9455159	9455210	255,0,0
chr_1	9455869	9455920	Merged-chr_1-9455895-1	1	+	9455869	9455920	255,0,0
chr_1	9468423	9468474	Merged-chr_1-9468449-5	1	+	9468423	9468474	255,0,0
chr_1	9473621	9473672	Merged-chr_1-9473647-5	1	+	9473621	9473672	255,0,0
chr_1	9480383	9480438	Merged-chr_1-9480410-4	1	+	9480383	9480438	255,0,0
chr_1	9487246	9487297	Merged-chr_1-9487272-5	1	+	9487246	9487297	255,0,0
chr_1	9487979	9488030	Merged-chr_1-9488005-1	1	-	9487979	9488030	255,0,0
chr_1	9504299	9504362	Merged-chr_1-9504329-3	1	-	9504299	9504362	255,0,0
chr_1	9506296	9506350	Merged-chr_1-9506324-3	1	-	9506296	9506350	255,0,0
chr_1	9507967	9508018	Merged-chr_1-9507993-7	1	+	9507967	9508018	255,0,0
chr_1	9528993	9529044	Merged-chr_1-9529019-2	1	+	9528993	9529044	255,0,0
chr_1	9531555	9531606	Merged-chr_1-9531581-2	1	+	9531555	9531606	255,0,0
chr_1	9540809	9540861	Merged-chr_1-9540835-2	1	+	9540809	9540861	255,0,0
chr_1	9568869	9568920	Merged-chr_1-9568895-1	1	+	9568869	9568920	255,0,0
chr_1	9580741	9580819	Merged-chr_1-9580774-5	1	+	9580741	9580819	255,0,0
chr_1	9582026	9582077	Merged-chr_1-9582052-2	1	+	9582026	9582077	255,0,0
chr_1	9586208	9586259	Merged-chr_1-9586234-1	1	+	9586208	9586259	255,0,0
chr_1	9586318	9586369	Merged-chr_1-9586344-1	1	+	9586318	9586369	255,0,0
chr_1	9587065	9587119	Merged-chr_1-9587093-6	1	+	9587065	9587119	255,0,0
chr_1	9599536	9599587	Merged-chr_1-9599562-5	1	+	9599536	9599587	255,0,0
chr_1	9627278	9627341	Merged-chr_1-9627308-5	1	-	9627278	9627341	255,0,0
chr_1	9633004	9633055	Merged-chr_1-9633030-1	1	+	9633004	9633055	255,0,0
chr_1	9688368	9688419	Merged-chr_1-9688394-1	1	-	9688368	9688419	255,0,0
chr_1	9688882	9688941	Merged-chr_1-9688913-6	1	+	9688882	9688941	255,0,0
chr_1	9689669	9689722	Merged-chr_1-9689696-2	1	+	9689669	9689722	255,0,0
chr_1	9690163	9690214	Merged-chr_1-9690189-6	1	+	9690163	9690214	255,0,0
chr_1	9692204	9692258	Merged-chr_1-9692231-7	1	-	9692204	9692258	255,0,0
chr_1	9693024	9693078	Merged-chr_1-9693051-2	1	-	9693024	9693078	255,0,0
chr_1	9694052	9694103	Merged-chr_1-9694078-1	1	-	9694052	9694103	255,0,0
chr_1	9695809	9695860	Merged-chr_1-9695835-2	1	+	9695809	9695860	255,0,0
chr_1	9696474	9696542	Merged-chr_1-9696511-7	1	+	9696474	9696542	255,0,0
chr_1	9700851	9700902	Merged-chr_1-9700877-2	1	-	9700851	9700902	255,0,0
chr_1	9704387	9704438	Merged-chr_1-9704413-7	1	+	9704387	9704438	255,0,0
chr_1	9704479	9704530	Merged-chr_1-9704505-6	1	-	9704479	9704530	255,0,0
chr_1	9706638	9706689	Merged-chr_1-9706664-5	1	-	9706638	9706689	255,0,0
chr_1	9707641	9707695	Merged-chr_1-9707669-5	1	-	9707641	9707695	255,0,0
chr_1	9725266	9725317	Merged-chr_1-9725292-6	1	-	9725266	9725317	255,0,0
chr_1	9742713	9742764	Merged-chr_1-9742739-1	1	-	9742713	9742764	255,0,0
chr_1	9743123	9743174	Merged-chr_1-9743149-1	1	-	9743123	9743174	255,0,0
chr_1	9743238	9743289	Merged-chr_1-9743264-1	1	-	9743238	9743289	255,0,0
chr_1	9743849	9743906	Merged-chr_1-9743876-5	1	-	9743849	9743906	255,0,0
chr_1	9744868	9744925	Merged-chr_1-9744898-6	1	-	9744868	9744925	255,0,0
chr_1	9757192	9757249	Merged-chr_1-9757221-4	1	-	9757192	9757249	255,0,0
chr_1	9762046	9762097	Merged-chr_1-9762072-1	1	+	9762046	9762097	255,0,0
chr_1	9762944	9762995	Merged-chr_1-9762970-3	1	+	9762944	9762995	255,0,0
chr_1	9764854	9764905	Merged-chr_1-9764880-1	1	-	9764854	9764905	255,0,0
chr_1	9766495	9766546	Merged-chr_1-9766521-6	1	-	9766495	9766546	255,0,0
chr_1	9766940	9767026	Merged-chr_1-9766992-4	1	-	9766940	9767026	255,0,0
chr_1	9782484	9782535	Merged-chr_1-9782510-1	1	+	9782484	9782535	255,0,0
chr_1	9805113	9805164	Merged-chr_1-9805139-5	1	+	9805113	9805164	255,0,0
chr_1	9805626	9805677	Merged-chr_1-9805652-1	1	+	9805626	9805677	255,0,0
chr_1	9813130	9813181	Merged-chr_1-9813156-1	1	+	9813130	9813181	255,0,0
chr_1	9840813	9840864	Merged-chr_1-9840839-1	1	+	9840813	9840864	255,0,0
chr_1	9841572	9841623	Merged-chr_1-9841598-1	1	+	9841572	9841623	255,0,0
chr_1	9842216	9842267	Merged-chr_1-9842242-4	1	+	9842216	9842267	255,0,0
chr_1	9860587	9860638	Merged-chr_1-9860613-1	1	+	9860587	9860638	255,0,0
chr_1	9861158	9861212	Merged-chr_1-9861185-3	1	+	9861158	9861212	255,0,0
chr_1	9863293	9863344	Merged-chr_1-9863319-5	1	+	9863293	9863344	255,0,0
chr_1	9865309	9865360	Merged-chr_1-9865335-1	1	-	9865309	9865360	255,0,0
chr_1	9865583	9865634	Merged-chr_1-9865609-5	1	-	9865583	9865634	255,0,0
chr_1	9865842	9865893	Merged-chr_1-9865868-7	1	+	9865842	9865893	255,0,0
chr_1	9866296	9866347	Merged-chr_1-9866322-7	1	+	9866296	9866347	255,0,0
chr_1	9867836	9867887	Merged-chr_1-9867862-3	1	+	9867836	9867887	255,0,0
chr_1	9871733	9871785	Merged-chr_1-9871759-2	1	-	9871733	9871785	255,0,0
chr_1	9875295	9875346	Merged-chr_1-9875321-6	1	+	9875295	9875346	255,0,0
chr_1	9876030	9876081	Merged-chr_1-9876056-1	1	-	9876030	9876081	255,0,0
chr_1	9878075	9878126	Merged-chr_1-9878101-5	1	+	9878075	9878126	255,0,0
chr_1	9883691	9883742	Merged-chr_1-9883717-5	1	+	9883691	9883742	255,0,0
chr_1	9886694	9886745	Merged-chr_1-9886720-5	1	-	9886694	9886745	255,0,0
chr_1	9893883	9893934	Merged-chr_1-9893909-5	1	-	9893883	9893934	255,0,0
chr_1	9896847	9896898	Merged-chr_1-9896873-3	1	-	9896847	9896898	255,0,0
chr_1	9897909	9897993	Merged-chr_1-9897953-7	1	+	9897909	9897993	255,0,0
chr_1	9900472	9900528	Merged-chr_1-9900501-3	1	+	9900472	9900528	255,0,0
chr_1	9900593	9900644	Merged-chr_1-9900619-1	1	+	9900593	9900644	255,0,0
chr_1	9914260	9914311	Merged-chr_1-9914286-1	1	-	9914260	9914311	255,0,0
chr_1	9940857	9940908	Merged-chr_1-9940883-7	1	+	9940857	9940908	255,0,0
chr_1	9940909	9940960	Merged-chr_1-9940935-7	1	-	9940909	9940960	255,0,0
chr_1	9942890	9942941	Merged-chr_1-9942916-7	1	-	9942890	9942941	255,0,0
chr_1	9945773	9945824	Merged-chr_1-9945799-3	1	+	9945773	9945824	255,0,0
chr_1	9945946	9945997	Merged-chr_1-9945972-1	1	-	9945946	9945997	255,0,0
chr_1	9946283	9946334	Merged-chr_1-9946309-2	1	+	9946283	9946334	255,0,0
chr_1	9954834	9954885	Merged-chr_1-9954860-3	1	+	9954834	9954885	255,0,0
chr_1	9958250	9958301	Merged-chr_1-9958276-1	1	+	9958250	9958301	255,0,0
chr_1	9959361	9959412	Merged-chr_1-9959387-7	1	+	9959361	9959412	255,0,0
chr_1	9961515	9961571	Merged-chr_1-9961542-3	1	-	9961515	9961571	255,0,0
chr_1	9962639	9962695	Merged-chr_1-9962668-3	1	-	9962639	9962695	255,0,0
chr_1	9962729	9962789	Merged-chr_1-9962759-2	1	-	9962729	9962789	255,0,0
chr_1	9963623	9963676	Merged-chr_1-9963650-7	1	-	9963623	9963676	255,0,0
chr_1	9965996	9966047	Merged-chr_1-9966022-1	1	-	9965996	9966047	255,0,0
chr_1	9970961	9971012	Merged-chr_1-9970987-2	1	-	9970961	9971012	255,0,0
chr_1	9972407	9972458	Merged-chr_1-9972433-1	1	-	9972407	9972458	255,0,0
chr_1	9977746	9977797	Merged-chr_1-9977772-1	1	-	9977746	9977797	255,0,0
chr_1	9989862	9989913	Merged-chr_1-9989888-1	1	-	9989862	9989913	255,0,0
chr_1	10001899	10001950	Merged-chr_1-10001925-1	1	-	10001899	10001950	255,0,0
chr_1	10032393	10032444	Merged-chr_1-10032419-1	1	-	10032393	10032444	255,0,0
chr_1	10062035	10062086	Merged-chr_1-10062061-5	1	+	10062035	10062086	255,0,0
chr_1	10069182	10069235	Merged-chr_1-10069209-5	1	-	10069182	10069235	255,0,0
chr_1	10077755	10077806	Merged-chr_1-10077781-1	1	+	10077755	10077806	255,0,0
chr_1	10078172	10078223	Merged-chr_1-10078198-2	1	+	10078172	10078223	255,0,0
chr_1	10078590	10078641	Merged-chr_1-10078616-2	1	+	10078590	10078641	255,0,0
chr_1	10139562	10139613	Merged-chr_1-10139588-2	1	+	10139562	10139613	255,0,0
chr_1	10155461	10155512	Merged-chr_1-10155487-5	1	+	10155461	10155512	255,0,0
chr_1	10156035	10156088	Merged-chr_1-10156061-3	1	+	10156035	10156088	255,0,0
chr_1	10156103	10156154	Merged-chr_1-10156129-2	1	+	10156103	10156154	255,0,0
chr_1	10161730	10161781	Merged-chr_1-10161756-1	1	+	10161730	10161781	255,0,0
chr_1	10189642	10189693	Merged-chr_1-10189668-1	1	+	10189642	10189693	255,0,0
chr_1	10194299	10194350	Merged-chr_1-10194325-1	1	-	10194299	10194350	255,0,0
chr_1	10201858	10201909	Merged-chr_1-10201884-5	1	-	10201858	10201909	255,0,0
chr_1	10202967	10203020	Merged-chr_1-10202994-2	1	-	10202967	10203020	255,0,0
chr_1	10214970	10215021	Merged-chr_1-10214996-4	1	-	10214970	10215021	255,0,0
chr_1	10214975	10215026	Merged-chr_1-10215001-5	1	+	10214975	10215026	255,0,0
chr_1	10219841	10219892	Merged-chr_1-10219867-1	1	-	10219841	10219892	255,0,0
chr_1	10222967	10223018	Merged-chr_1-10222993-1	1	+	10222967	10223018	255,0,0
chr_1	10235109	10235161	Merged-chr_1-10235135-7	1	+	10235109	10235161	255,0,0
chr_1	10242418	10242469	Merged-chr_1-10242444-6	1	+	10242418	10242469	255,0,0
chr_1	10242818	10242869	Merged-chr_1-10242844-7	1	+	10242818	10242869	255,0,0
chr_1	10272457	10272508	Merged-chr_1-10272483-3	1	-	10272457	10272508	255,0,0
chr_1	10273493	10273544	Merged-chr_1-10273519-4	1	-	10273493	10273544	255,0,0
chr_1	10283094	10283145	Merged-chr_1-10283120-1	1	+	10283094	10283145	255,0,0
chr_1	10287659	10287710	Merged-chr_1-10287685-1	1	+	10287659	10287710	255,0,0
chr_1	10297432	10297483	Merged-chr_1-10297458-1	1	-	10297432	10297483	255,0,0
chr_1	10303100	10303158	Merged-chr_1-10303129-7	1	+	10303100	10303158	255,0,0
chr_1	10307910	10307985	Merged-chr_1-10307951-4	1	-	10307910	10307985	255,0,0
chr_1	10319361	10319412	Merged-chr_1-10319387-1	1	+	10319361	10319412	255,0,0
chr_1	10321931	10321982	Merged-chr_1-10321957-5	1	+	10321931	10321982	255,0,0
chr_1	10325297	10325375	Merged-chr_1-10325337-7	1	-	10325297	10325375	255,0,0
chr_1	10403194	10403251	Merged-chr_1-10403223-4	1	+	10403194	10403251	255,0,0
chr_1	10415433	10415484	Merged-chr_1-10415459-1	1	-	10415433	10415484	255,0,0
chr_1	10432308	10432359	Merged-chr_1-10432334-1	1	+	10432308	10432359	255,0,0
chr_1	10434972	10435023	Merged-chr_1-10434998-5	1	+	10434972	10435023	255,0,0
chr_1	10437564	10437615	Merged-chr_1-10437590-7	1	-	10437564	10437615	255,0,0
chr_1	10439653	10439704	Merged-chr_1-10439679-7	1	-	10439653	10439704	255,0,0
chr_1	10440821	10440872	Merged-chr_1-10440847-1	1	+	10440821	10440872	255,0,0
chr_1	10449540	10449614	Merged-chr_1-10449584-5	1	+	10449540	10449614	255,0,0
chr_1	10449875	10449926	Merged-chr_1-10449901-1	1	+	10449875	10449926	255,0,0
chr_1	10516898	10516949	Merged-chr_1-10516924-1	1	-	10516898	10516949	255,0,0
chr_1	10529017	10529068	Merged-chr_1-10529043-1	1	+	10529017	10529068	255,0,0
chr_1	10530907	10530959	Merged-chr_1-10530933-4	1	-	10530907	10530959	255,0,0
chr_1	10545908	10545959	Merged-chr_1-10545934-1	1	-	10545908	10545959	255,0,0
chr_1	10607188	10607239	Merged-chr_1-10607214-1	1	+	10607188	10607239	255,0,0
chr_1	10607689	10607740	Merged-chr_1-10607715-1	1	+	10607689	10607740	255,0,0
chr_1	10622188	10622239	Merged-chr_1-10622214-1	1	-	10622188	10622239	255,0,0
chr_1	10622775	10622828	Merged-chr_1-10622801-7	1	+	10622775	10622828	255,0,0
chr_1	10629678	10629776	Merged-chr_1-10629716-4	1	-	10629678	10629776	255,0,0
chr_1	10630306	10630357	Merged-chr_1-10630332-3	1	+	10630306	10630357	255,0,0
chr_1	10636703	10636778	Merged-chr_1-10636743-5	1	+	10636703	10636778	255,0,0
chr_1	10649065	10649116	Merged-chr_1-10649091-1	1	+	10649065	10649116	255,0,0
chr_1	10653212	10653283	Merged-chr_1-10653242-5	1	+	10653212	10653283	255,0,0
chr_1	10653217	10653268	Merged-chr_1-10653243-1	1	-	10653217	10653268	255,0,0
chr_1	10674816	10674874	Merged-chr_1-10674847-5	1	+	10674816	10674874	255,0,0
chr_1	10686661	10686712	Merged-chr_1-10686687-2	1	+	10686661	10686712	255,0,0
chr_1	10691925	10691982	Merged-chr_1-10691955-6	1	-	10691925	10691982	255,0,0
chr_1	10694847	10694898	Merged-chr_1-10694873-4	1	+	10694847	10694898	255,0,0
chr_1	10697026	10697077	Merged-chr_1-10697052-5	1	+	10697026	10697077	255,0,0
chr_1	10698836	10698887	Merged-chr_1-10698862-5	1	-	10698836	10698887	255,0,0
chr_1	10699191	10699242	Merged-chr_1-10699217-1	1	-	10699191	10699242	255,0,0
chr_1	10715616	10715667	Merged-chr_1-10715642-3	1	-	10715616	10715667	255,0,0
chr_1	10717165	10717216	Merged-chr_1-10717191-4	1	-	10717165	10717216	255,0,0
chr_1	10719918	10719969	Merged-chr_1-10719944-5	1	-	10719918	10719969	255,0,0
chr_1	10720687	10720738	Merged-chr_1-10720713-3	1	-	10720687	10720738	255,0,0
chr_1	10741198	10741318	Merged-chr_1-10741253-3	1	-	10741198	10741318	255,0,0
chr_1	10755721	10755772	Merged-chr_1-10755747-1	1	-	10755721	10755772	255,0,0
chr_1	10763882	10763933	Merged-chr_1-10763908-7	1	-	10763882	10763933	255,0,0
chr_1	10769839	10769896	Merged-chr_1-10769868-2	1	-	10769839	10769896	255,0,0
chr_1	10772386	10772438	Merged-chr_1-10772412-3	1	+	10772386	10772438	255,0,0
chr_1	10773782	10773833	Merged-chr_1-10773808-1	1	-	10773782	10773833	255,0,0
chr_1	10789516	10789567	Merged-chr_1-10789542-1	1	+	10789516	10789567	255,0,0
chr_1	10791874	10791925	Merged-chr_1-10791900-1	1	+	10791874	10791925	255,0,0
chr_1	10801257	10801308	Merged-chr_1-10801283-1	1	-	10801257	10801308	255,0,0
chr_1	10801394	10801445	Merged-chr_1-10801420-2	1	+	10801394	10801445	255,0,0
chr_1	10803186	10803237	Merged-chr_1-10803212-1	1	-	10803186	10803237	255,0,0
chr_1	10830550	10830601	Merged-chr_1-10830576-2	1	-	10830550	10830601	255,0,0
chr_1	10851025	10851086	Merged-chr_1-10851055-4	1	-	10851025	10851086	255,0,0
chr_1	10856016	10856067	Merged-chr_1-10856042-1	1	+	10856016	10856067	255,0,0
chr_1	10878476	10878527	Merged-chr_1-10878502-5	1	-	10878476	10878527	255,0,0
chr_1	10894326	10894378	Merged-chr_1-10894352-4	1	-	10894326	10894378	255,0,0
chr_1	10896855	10896906	Merged-chr_1-10896881-2	1	-	10896855	10896906	255,0,0
chr_1	10907575	10907626	Merged-chr_1-10907601-1	1	+	10907575	10907626	255,0,0
chr_1	10919727	10919778	Merged-chr_1-10919753-1	1	-	10919727	10919778	255,0,0
chr_1	10941371	10941422	Merged-chr_1-10941397-2	1	-	10941371	10941422	255,0,0
chr_1	10944843	10944894	Merged-chr_1-10944869-5	1	+	10944843	10944894	255,0,0
chr_1	10947510	10947561	Merged-chr_1-10947536-1	1	-	10947510	10947561	255,0,0
chr_1	10951243	10951294	Merged-chr_1-10951269-1	1	-	10951243	10951294	255,0,0
chr_1	10953747	10953798	Merged-chr_1-10953773-1	1	-	10953747	10953798	255,0,0
chr_1	11007257	11007308	Merged-chr_1-11007283-1	1	+	11007257	11007308	255,0,0
chr_1	11010591	11010644	Merged-chr_1-11010618-7	1	-	11010591	11010644	255,0,0
chr_1	11012966	11013017	Merged-chr_1-11012992-4	1	+	11012966	11013017	255,0,0
chr_1	11016526	11016577	Merged-chr_1-11016552-7	1	+	11016526	11016577	255,0,0
chr_1	11019395	11019495	Merged-chr_1-11019457-4	1	+	11019395	11019495	255,0,0
chr_1	11022411	11022462	Merged-chr_1-11022437-1	1	+	11022411	11022462	255,0,0
chr_1	11024948	11024999	Merged-chr_1-11024974-1	1	+	11024948	11024999	255,0,0
chr_1	11025893	11025944	Merged-chr_1-11025919-1	1	+	11025893	11025944	255,0,0
chr_1	11037961	11038012	Merged-chr_1-11037987-7	1	+	11037961	11038012	255,0,0
chr_1	11040649	11040700	Merged-chr_1-11040675-2	1	-	11040649	11040700	255,0,0
chr_1	11041079	11041132	Merged-chr_1-11041106-7	1	-	11041079	11041132	255,0,0
chr_1	11044202	11044258	Merged-chr_1-11044231-3	1	-	11044202	11044258	255,0,0
chr_1	11044291	11044342	Merged-chr_1-11044317-7	1	+	11044291	11044342	255,0,0
chr_1	11047838	11047889	Merged-chr_1-11047864-7	1	-	11047838	11047889	255,0,0
chr_1	11049599	11049661	Merged-chr_1-11049630-3	1	+	11049599	11049661	255,0,0
chr_1	11053254	11053305	Merged-chr_1-11053280-5	1	-	11053254	11053305	255,0,0
chr_1	11053394	11053445	Merged-chr_1-11053420-1	1	+	11053394	11053445	255,0,0
chr_1	11053614	11053665	Merged-chr_1-11053640-3	1	+	11053614	11053665	255,0,0
chr_1	11055925	11055981	Merged-chr_1-11055953-2	1	+	11055925	11055981	255,0,0
chr_1	11056224	11056275	Merged-chr_1-11056250-4	1	-	11056224	11056275	255,0,0
chr_1	11058551	11058602	Merged-chr_1-11058577-5	1	+	11058551	11058602	255,0,0
chr_1	11064237	11064300	Merged-chr_1-11064268-6	1	-	11064237	11064300	255,0,0
chr_1	11070775	11070826	Merged-chr_1-11070801-1	1	+	11070775	11070826	255,0,0
chr_1	11095656	11095707	Merged-chr_1-11095682-1	1	+	11095656	11095707	255,0,0
chr_1	11142137	11142207	Merged-chr_1-11142169-3	1	+	11142137	11142207	255,0,0
chr_1	11142213	11142264	Merged-chr_1-11142239-2	1	+	11142213	11142264	255,0,0
chr_1	11149686	11149737	Merged-chr_1-11149712-3	1	-	11149686	11149737	255,0,0
chr_1	11153524	11153575	Merged-chr_1-11153550-5	1	+	11153524	11153575	255,0,0
chr_1	11153930	11153981	Merged-chr_1-11153956-1	1	+	11153930	11153981	255,0,0
chr_1	11162827	11162878	Merged-chr_1-11162853-1	1	+	11162827	11162878	255,0,0
chr_1	11166565	11166616	Merged-chr_1-11166591-1	1	+	11166565	11166616	255,0,0
chr_1	11170940	11170991	Merged-chr_1-11170966-1	1	+	11170940	11170991	255,0,0
chr_1	11263500	11263557	Merged-chr_1-11263530-3	1	+	11263500	11263557	255,0,0
chr_1	11279170	11279221	Merged-chr_1-11279196-2	1	+	11279170	11279221	255,0,0
chr_1	11295718	11295769	Merged-chr_1-11295744-1	1	-	11295718	11295769	255,0,0
chr_1	11296520	11296571	Merged-chr_1-11296546-2	1	-	11296520	11296571	255,0,0
chr_1	11297656	11297707	Merged-chr_1-11297682-2	1	-	11297656	11297707	255,0,0
chr_1	11302976	11303027	Merged-chr_1-11303002-1	1	+	11302976	11303027	255,0,0
chr_1	11306489	11306540	Merged-chr_1-11306515-3	1	-	11306489	11306540	255,0,0
chr_1	11312381	11312437	Merged-chr_1-11312409-2	1	+	11312381	11312437	255,0,0
chr_1	11312444	11312495	Merged-chr_1-11312470-1	1	+	11312444	11312495	255,0,0
chr_1	11313493	11313544	Merged-chr_1-11313519-1	1	+	11313493	11313544	255,0,0
chr_1	11313632	11313699	Merged-chr_1-11313666-2	1	+	11313632	11313699	255,0,0
chr_1	11318054	11318105	Merged-chr_1-11318080-1	1	+	11318054	11318105	255,0,0
chr_1	11331576	11331627	Merged-chr_1-11331602-5	1	+	11331576	11331627	255,0,0
chr_1	11340325	11340376	Merged-chr_1-11340351-1	1	+	11340325	11340376	255,0,0
chr_1	11346559	11346610	Merged-chr_1-11346585-2	1	-	11346559	11346610	255,0,0
chr_1	11375450	11375521	Merged-chr_1-11375482-3	1	-	11375450	11375521	255,0,0
chr_1	11375523	11375574	Merged-chr_1-11375549-1	1	-	11375523	11375574	255,0,0
chr_1	11391147	11391198	Merged-chr_1-11391173-1	1	+	11391147	11391198	255,0,0
chr_1	11393349	11393400	Merged-chr_1-11393375-1	1	-	11393349	11393400	255,0,0
chr_1	11409122	11409173	Merged-chr_1-11409148-4	1	-	11409122	11409173	255,0,0
chr_1	11416871	11416922	Merged-chr_1-11416897-1	1	-	11416871	11416922	255,0,0
chr_1	11420914	11420965	Merged-chr_1-11420940-1	1	+	11420914	11420965	255,0,0
chr_1	11424744	11424845	Merged-chr_1-11424781-5	1	+	11424744	11424845	255,0,0
chr_1	11426827	11426878	Merged-chr_1-11426853-1	1	+	11426827	11426878	255,0,0
chr_1	11428960	11429011	Merged-chr_1-11428986-1	1	+	11428960	11429011	255,0,0
chr_1	11432157	11432216	Merged-chr_1-11432188-3	1	+	11432157	11432216	255,0,0
chr_1	11432250	11432322	Merged-chr_1-11432282-7	1	-	11432250	11432322	255,0,0
chr_1	11437649	11437700	Merged-chr_1-11437675-6	1	+	11437649	11437700	255,0,0
chr_1	11440673	11440755	Merged-chr_1-11440713-6	1	-	11440673	11440755	255,0,0
chr_1	11441216	11441278	Merged-chr_1-11441245-5	1	-	11441216	11441278	255,0,0
chr_1	11453235	11453286	Merged-chr_1-11453261-4	1	+	11453235	11453286	255,0,0
chr_1	11459205	11459256	Merged-chr_1-11459231-1	1	+	11459205	11459256	255,0,0
chr_1	11463820	11463871	Merged-chr_1-11463846-1	1	+	11463820	11463871	255,0,0
chr_1	11466203	11466259	Merged-chr_1-11466231-5	1	-	11466203	11466259	255,0,0
chr_1	11543029	11543080	Merged-chr_1-11543055-1	1	+	11543029	11543080	255,0,0
chr_1	11548747	11548798	Merged-chr_1-11548773-2	1	+	11548747	11548798	255,0,0
chr_1	11590166	11590217	Merged-chr_1-11590192-4	1	+	11590166	11590217	255,0,0
chr_1	11591088	11591150	Merged-chr_1-11591121-5	1	+	11591088	11591150	255,0,0
chr_1	11592252	11592303	Merged-chr_1-11592278-1	1	+	11592252	11592303	255,0,0
[truncated: 22,535 more rows]

## Sheet: Additional Data S7
Chromosome	Start	End	Name	Strand
chr_2	33704679	33716597	ARId8	+
chr_3	23952902	23971718	ARId6	-
chr_4	2027753	2111955	ARId4	-
chr_4	8411050	8534130	ARId1	-
chr_4	9152316	9201767	ARId3	+
chr_4	12319515	12327624	ARId7	-
chr_4	12452199	12496075	ARId9	+
chr_4	12951789	12976353	ARId2	+
chr_4	13603327	13696474	ARId5	-

## Sheet: Additional Data S8
Repeat unit	# units on chr4	# units on other chr	# other repeats units on chr 4	# other repeats units on other chr	Total repeats units on chr 4	Total repeat units in genome	this unit ratio (chr4/whole genome)	All unit ratio (chr4/whole genome)	Enriched or depleated?	Repeat category	#units / Mb chr4	p value (fisher.test())	FDR (p.adjust())
G	5	13	16176	90273	16181	106467	0.277778	0.151981		simple_repeat		0.177224	0.571595
T	246	1441	15935	88845	16181	106467	0.145821	0.151981		simple_repeat		0.494301	1
AC	15	257	16166	90029	16181	106467	0.0551471	0.151981	0	simple_repeat		1.05347e-06	2.0275e-05
CC	0	2	16181	90284	16181	106467	0	0.151981		simple_repeat		1	1
TA	27	783	16154	89503	16181	106467	0.0333333	0.151981	0	simple_repeat		2.25452e-28	1.76454e-26
TC	24	819	16157	89467	16181	106467	0.0284698	0.151981	0	simple_repeat		1.30118e-32	1.27298e-30
TT	15	102	16166	90184	16181	106467	0.128205	0.151981		simple_repeat		0.605536	1
ACT	5	86	16176	90200	16181	106467	0.0549451	0.151981		simple_repeat		0.00778305	0.0574673
AGC	30	495	16151	89791	16181	106467	0.0571429	0.151981	0	simple_repeat		1.78254e-11	4.86674e-10
ATG	163	2593	16018	87693	16181	106467	0.0591437	0.151981	0	simple_repeat		5.86417e-53	1.72113e-50
ATT	184	2723	15997	87563	16181	106467	0.0632955	0.151981	0	simple_repeat		2.00702e-50	4.71247e-48
CCC	0	1	16181	90285	16181	106467	0	0.151981		simple_repeat		1	1
CTC	1	9	16180	90277	16181	106467	0.1	0.151981		simple_repeat		1	1
TCG	4	72	16177	90214	16181	106467	0.0526316	0.151981		simple_repeat		0.0150844	0.10296
TGG	14	52	16167	90234	16181	106467	0.212121	0.151981		simple_repeat		0.17093	0.557423
TTC	87	1027	16094	89259	16181	106467	0.0780969	0.151981	0	simple_repeat		1.04964e-13	3.33049e-12
TTG	172	1107	16009	89179	16181	106467	0.13448	0.151981		simple_repeat		0.0845871	0.373367
TTT	5	49	16176	90237	16181	106467	0.0925926	0.151981		simple_repeat		0.260259	0.761957
AAGT	4	149	16177	90137	16181	106467	0.0261438	0.151981	0	simple_repeat		6.69294e-07	1.30958e-05
AATC	29	115	16152	90171	16181	106467	0.201389	0.151981		simple_repeat		0.103639	0.432338
AATT	89	810	16092	89476	16181	106467	0.0989989	0.151981	0	simple_repeat		3.60094e-06	6.4053e-05
ACAA	27	217	16154	90069	16181	106467	0.110656	0.151981		simple_repeat		0.0741512	0.346827
AGCA	11	212	16170	90074	16181	106467	0.0493274	0.151981	0	simple_repeat		2.21764e-06	4.06798e-05
ATAA	235	1774	15946	88512	16181	106467	0.116974	0.151981	0	simple_repeat		6.07815e-06	0.000104937
ATCG	0	4	16181	90282	16181	106467	0	0.151981		simple_repeat		1	1
ATGA	47	843	16134	89443	16181	106467	0.052809	0.151981	0	simple_repeat		1.28276e-20	7.5298e-19
ATGC	0	19	16181	90267	16181	106467	0	0.151981		simple_repeat		0.100303	0.42338
CACT	4	111	16177	90175	16181	106467	0.0347826	0.151981	0	simple_repeat		0.000119415	0.00147572
CGCT	0	36	16181	90250	16181	106467	0	0.151981	0	simple_repeat		0.00431823	0.0337973
CGTA	0	1	16181	90285	16181	106467	0	0.151981		simple_repeat		1	1
CTAG	0	1	16181	90285	16181	106467	0	0.151981		simple_repeat		1	1
CTCT	1	58	16180	90228	16181	106467	0.0169492	0.151981	0	simple_repeat		0.00151804	0.0136044
CTTT	100	1654	16081	88632	16181	106467	0.0570125	0.151981	0	simple_repeat		8.13546e-36	1.19388e-33
GACT	7	55	16174	90231	16181	106467	0.112903	0.151981		simple_repeat		0.480839	1
GATG	1	25	16180	90261	16181	106467	0.0384615	0.151981		simple_repeat		0.165961	0.544242
GCCT	3	26	16178	90260	16181	106467	0.103448	0.151981		simple_repeat		0.610153	1
GGTT	0	18	16181	90268	16181	106467	0	0.151981		simple_repeat		0.0957379	0.411708
GTAT	6	340	16175	89946	16181	106467	0.017341	0.151981	0	simple_repeat		3.07415e-17	1.20302e-15
GTCC	0	5	16181	90281	16181	106467	0	0.151981		simple_repeat		1	1
GTCT	23	201	16158	90085	16181	106467	0.102679	0.151981		simple_repeat		0.0400497	0.212922
TACC	0	17	16181	90269	16181	106467	0	0.151981		simple_repeat		0.0944108	0.407494
TAGT	3	26	16178	90260	16181	106467	0.103448	0.151981		simple_repeat		0.610153	1
TATA	0	56	16181	90230	16181	106467	0	0.151981	0	simple_repeat		0.000225139	0.00244735
TCGT	0	11	16181	90275	16181	106467	0	0.151981		simple_repeat		0.390304	0.942834
TCTA	10	172	16171	90114	16181	106467	0.0549451	0.151981	0	simple_repeat		7.16951e-05	0.000914892
TGGC	62	338	16119	89948	16181	106467	0.155	0.151981		simple_repeat		0.834439	1
TGTG	1	12	16180	90274	16181	106467	0.0769231	0.151981		simple_repeat		0.706126	1
TTCC	3	43	16178	90243	16181	106467	0.0652174	0.151981		simple_repeat		0.146316	0.514196
TTTT	8	32	16173	90254	16181	106467	0.2	0.151981		simple_repeat		0.378862	0.940346
AACTA	2	12	16179	90274	16181	106467	0.142857	0.151981		simple_repeat		1	1
AACTG	0	7	16181	90279	16181	106467	0	0.151981		simple_repeat		0.604329	1
AAGAC	1	6	16180	90280	16181	106467	0.142857	0.151981		simple_repeat		1	1
AAGTC	10	109	16171	90177	16181	106467	0.0840336	0.151981		simple_repeat		0.0400815	0.212922
AAGTT	5	22	16176	90264	16181	106467	0.185185	0.151981		simple_repeat		0.592291	1
AATCA	27	125	16154	90161	16181	106467	0.177632	0.151981		simple_repeat		0.366198	0.934921
AATGG	0	5	16181	90281	16181	106467	0	0.151981		simple_repeat		1	1
ACAGT	0	1	16181	90285	16181	106467	0	0.151981		simple_repeat		1	1
ACCCC	1	0	16180	90286	16181	106467	1	0.151981		simple_repeat		0.151981	0.514196
ACGAA	0	5	16181	90281	16181	106467	0	0.151981		simple_repeat		1	1
AGAAC	3	10	16178	90276	16181	106467	0.230769	0.151981		simple_repeat		0.432851	1
AGATA	6	42	16175	90244	16181	106467	0.125	0.151981		simple_repeat		0.839935	1
AGTGA	0	22	16181	90264	16181	106467	0	0.151981		simple_repeat		0.0388863	0.208729
ATAAT	22	285	16159	90001	16181	106467	0.0716612	0.151981	0	simple_repeat		2.98928e-05	0.000417787
ATCTA	6	14	16175	90272	16181	106467	0.3	0.151981		simple_repeat		0.107926	0.444046
ATCTG	0	3	16181	90283	16181	106467	0	0.151981		simple_repeat		1	1
ATGAA	63	518	16118	89768	16181	106467	0.108434	0.151981	0	simple_repeat		0.00256606	0.0210668
ATGTA	1	37	16180	90249	16181	106467	0.0263158	0.151981		simple_repeat		0.02342	0.144711
CAATC	0	2	16181	90284	16181	106467	0	0.151981		simple_repeat		1	1
CACCA	0	1	16181	90285	16181	106467	0	0.151981		simple_repeat		1	1
CAGTG	0	2	16181	90284	16181	106467	0	0.151981		simple_repeat		1	1
CATAA	1	19	16180	90267	16181	106467	0.05	0.151981		simple_repeat		0.346547	0.908139
CGACA	0	1	16181	90285	16181	106467	0	0.151981		simple_repeat		1	1
CTATT	7	84	16174	90202	16181	106467	0.0769231	0.151981		simple_repeat		0.0556557	0.274537
CTCAT	2	33	16179	90253	16181	106467	0.0571429	0.151981		simple_repeat		0.155942	0.521584
CTCTA	0	8	16181	90278	16181	106467	0	0.151981		simple_repeat		0.61653	1
CTGAG	0	1	16181	90285	16181	106467	0	0.151981		simple_repeat		1	1
CTTCG	0	3	16181	90283	16181	106467	0	0.151981		simple_repeat		1	1
CTTTC	2	35	16179	90251	16181	106467	0.0540541	0.151981		simple_repeat		0.110332	0.447935
GAGAG	0	1	16181	90285	16181	106467	0	0.151981		simple_repeat		1	1
GATAG	0	1	16181	90285	16181	106467	0	0.151981		simple_repeat		1	1
GCAAT	0	12	16181	90274	16181	106467	0	0.151981		simple_repeat		0.234139	0.71583
GGGCA	0	1	16181	90285	16181	106467	0	0.151981		simple_repeat		1	1
TACCA	0	2	16181	90284	16181	106467	0	0.151981		simple_repeat		1	1
TATAG	0	8	16181	90278	16181	106467	0	0.151981		simple_repeat		0.61653	1
TATCA	2	35	16179	90251	16181	106467	0.0540541	0.151981		simple_repeat		0.110332	0.447935
TATGC	0	4	16181	90282	16181	106467	0	0.151981		simple_repeat		1	1
TCAAC	2	6	16179	90280	16181	106467	0.25	0.151981		simple_repeat		0.349092	0.908724
TCCGT	0	1	16181	90285	16181	106467	0	0.151981		simple_repeat		1	1
TCTGC	0	2	16181	90284	16181	106467	0	0.151981		simple_repeat		1	1
TCTTC	6	83	16175	90203	16181	106467	0.0674157	0.151981		simple_repeat		0.0255481	0.154606
TGAGG	0	1	16181	90285	16181	106467	0	0.151981		simple_repeat		1	1
TGCTG	0	1	16181	90285	16181	106467	0	0.151981		simple_repeat		1	1
TGGCA	0	2	16181	90284	16181	106467	0	0.151981		simple_repeat		1	1
TGTCA	1	8	16180	90278	16181	106467	0.111111	0.151981		simple_repeat		1	1
TGTGA	2	13	16179	90273	16181	106467	0.133333	0.151981		simple_repeat		1	1
TTACT	10	66	16171	90220	16181	106467	0.131579	0.151981		simple_repeat		0.749521	1
TTATT	235	1311	15946	88975	16181	106467	0.152005	0.151981		simple_repeat		1	1
TTCGA	1	6	16180	90280	16181	106467	0.142857	0.151981		simple_repeat		1	1
TTGAA	31	271	16150	90015	16181	106467	0.102649	0.151981		simple_repeat		0.0157969	0.106395
TTGCC	0	1	16181	90285	16181	106467	0	0.151981		simple_repeat		1	1
TTGTA	2	51	16179	90235	16181	106467	0.0377358	0.151981		simple_repeat		0.0194066	0.126574
TTGTG	2	21	16179	90265	16181	106467	0.0869565	0.151981		simple_repeat		0.563885	1
TTGTT	25	119	16156	90167	16181	106467	0.173611	0.151981		simple_repeat		0.485109	1
TTTAA	237	1312	15944	88974	16181	106467	0.153002	0.151981		simple_repeat		0.914824	1
TTTGC	0	8	16181	90278	16181	106467	0	0.151981		simple_repeat		0.61653	1
TTTTC	52	639	16129	89647	16181	106467	0.0752533	0.151981	0	simple_repeat		1.4224e-09	3.33979e-08
TTTTT	5	11	16176	90275	16181	106467	0.3125	0.151981		simple_repeat		0.0827518	0.370416
A-rich	2207	12214	13974	78072	16181	106467	0.153041	0.151981		Rich		0.699019	1
AACAGA	1	24	16180	90262	16181	106467	0.04	0.151981		simple_repeat		0.16254	0.537527
AACATG	1	11	16180	90275	16181	106467	0.0833333	0.151981		simple_repeat		1	1
AACCAC	4	11	16177	90275	16181	106467	0.266667	0.151981		simple_repeat		0.267819	0.77768
AACGAA	2	12	16179	90274	16181	106467	0.142857	0.151981		simple_repeat		1	1
AACGCT	0	1	16181	90285	16181	106467	0	0.151981		simple_repeat		1	1
AAGAGT	1	6	16180	90280	16181	106467	0.142857	0.151981		simple_repeat		1	1
AAGTCA	0	9	16181	90277	16181	106467	0	0.151981		simple_repeat		0.371898	0.934921
AAGTTC	5	54	16176	90232	16181	106467	0.0847458	0.151981		simple_repeat		0.201914	0.64415
AATCAT	9	71	16172	90215	16181	106467	0.1125	0.151981		simple_repeat		0.434618	1
AATGAT	9	175	16172	90111	16181	106467	0.048913	0.151981	0	simple_repeat		1.91478e-05	0.000277525
rnd-1_family-209	7	0	16174	90286	16181	106467	1	0.151981	1	Unknown		1.87092e-06	3.48644e-05
AATTTA	52	279	16129	90007	16181	106467	0.1571	0.151981		simple_repeat		0.75952	1
ACAACA	5	31	16176	90255	16181	106467	0.138889	0.151981		simple_repeat		1	1
ACAAGC	1	3	16180	90283	16181	106467	0.25	0.151981		simple_repeat		0.482849	1
ACAAGT	0	3	16181	90283	16181	106467	0	0.151981		simple_repeat		1	1
ACACAC	0	1	16181	90285	16181	106467	0	0.151981		simple_repeat		1	1
ACCAAT	0	1	16181	90285	16181	106467	0	0.151981		simple_repeat		1	1
ACCACT	0	1	16181	90285	16181	106467	0	0.151981		simple_repeat		1	1
ACCAGA	0	3	16181	90283	16181	106467	0	0.151981		simple_repeat		1	1
ACCTCA	0	4	16181	90282	16181	106467	0	0.151981		simple_repeat		1	1
ACTCCA	0	2	16181	90284	16181	106467	0	0.151981		simple_repeat		1	1
ACTCTA	0	1	16181	90285	16181	106467	0	0.151981		simple_repeat		1	1
ACTCTC	0	11	16181	90275	16181	106467	0	0.151981		simple_repeat		0.390304	0.942834
ACTTCC	0	3	16181	90283	16181	106467	0	0.151981		simple_repeat		1	1
AGAATT	3	28	16178	90258	16181	106467	0.0967742	0.151981		simple_repeat		0.61455	1
AGACAG	0	3	16181	90283	16181	106467	0	0.151981		simple_repeat		1	1
AGACGA	0	4	16181	90282	16181	106467	0	0.151981		simple_repeat		1	1
AGCAAC	9	123	16172	90163	16181	106467	0.0681818	0.151981	0	simple_repeat		0.00499959	0.0386153
AGCAGT	0	27	16181	90259	16181	106467	0	0.151981		simple_repeat		0.0266532	0.159515
AGCATC	0	22	16181	90264	16181	106467	0	0.151981		simple_repeat		0.0388863	0.208729
AGCTGC	1	0	16180	90286	16181	106467	1	0.151981		simple_repeat		0.151981	0.514196
AGCTGT	1	0	16180	90286	16181	106467	1	0.151981		simple_repeat		0.151981	0.514196
AGGTTC	1	3	16180	90283	16181	106467	0.25	0.151981		simple_repeat		0.482849	1
AGTAAT	1	33	16180	90253	16181	106467	0.0294118	0.151981		simple_repeat		0.0521295	0.262661
AGTAGT	0	3	16181	90283	16181	106467	0	0.151981		simple_repeat		1	1
AGTCCA	0	1	16181	90285	16181	106467	0	0.151981		simple_repeat		1	1
AGTGCT	0	1	16181	90285	16181	106467	0	0.151981		simple_repeat		1	1
AGTTCC	0	3	16181	90283	16181	106467	0	0.151981		simple_repeat		1	1
ATAACG	0	3	16181	90283	16181	106467	0	0.151981		simple_repeat		1	1
ATACTG	0	3	16181	90283	16181	106467	0	0.151981		simple_repeat		1	1
ATATAT	0	13	16181	90273	16181	106467	0	0.151981		simple_repeat		0.239738	0.719752
ATATCT	0	19	16181	90267	16181	106467	0	0.151981		simple_repeat		0.100303	0.42338
ATATTC	12	76	16169	90210	16181	106467	0.136364	0.151981		simple_repeat		0.767969	1
ATATTT	38	263	16143	90023	16181	106467	0.126246	0.151981		simple_repeat		0.228346	0.705469
ATCCAA	1	6	16180	90280	16181	106467	0.142857	0.151981		simple_repeat		1	1
ATCTGT	0	2	16181	90284	16181	106467	0	0.151981		simple_repeat		1	1
ATGACA	3	18	16178	90268	16181	106467	0.142857	0.151981		simple_repeat		1	1
ATGACC	0	4	16181	90282	16181	106467	0	0.151981		simple_repeat		1	1
ATGATC	1	4	16180	90282	16181	106467	0.2	0.151981		simple_repeat		0.561449	1
ATGCAT	1	5	16180	90281	16181	106467	0.166667	0.151981		simple_repeat		1	1
ATGCTA	0	4	16181	90282	16181	106467	0	0.151981		simple_repeat		1	1
ATGCTC	0	1	16181	90285	16181	106467	0	0.151981		simple_repeat		1	1
ATGGAA	1	19	16180	90267	16181	106467	0.05	0.151981		simple_repeat		0.346547	0.908139
ATGGCA	0	3	16181	90283	16181	106467	0	0.151981		simple_repeat		1	1
ATGTCC	1	1	16180	90285	16181	106467	0.5	0.151981		simple_repeat		0.280866	0.77768
ATGTTT	4	41	16177	90245	16181	106467	0.0888889	0.151981		simple_repeat		0.301498	0.815851
ATTATT	6	99	16175	90187	16181	106467	0.0571429	0.151981	0	simple_repeat		0.00404009	0.0318326
ATTGAC	3	9	16178	90277	16181	106467	0.25	0.151981		simple_repeat		0.409308	0.980668
ATTTCG	1	3	16180	90283	16181	106467	0.25	0.151981		simple_repeat		0.482849	1
ATTTGC	0	23	16181	90263	16181	106467	0	0.151981		simple_repeat		0.0389367	0.208729
ATTTTC	81	433	16100	89853	16181	106467	0.157588	0.151981		simple_repeat		0.711813	1
CAACAC	2	9	16179	90277	16181	106467	0.181818	0.151981		simple_repeat		0.678453	1
CAACCG	0	3	16181	90283	16181	106467	0	0.151981		simple_repeat		1	1
CAACGA	0	13	16181	90273	16181	106467	0	0.151981		simple_repeat		0.239738	0.719752
CAAGTG	0	1	16181	90285	16181	106467	0	0.151981		simple_repeat		1	1
CAATAA	14	138	16167	90148	16181	106467	0.0921053	0.151981		simple_repeat		0.0411495	0.215668
CACATT	1	20	16180	90266	16181	106467	0.047619	0.151981		simple_repeat		0.354497	0.916695
CACTAA	0	1	16181	90285	16181	106467	0	0.151981		simple_repeat		1	1
CACTGA	0	1	16181	90285	16181	106467	0	0.151981		simple_repeat		1	1
CAGATG	0	1	16181	90285	16181	106467	0	0.151981		simple_repeat		1	1
CAGCTC	1	3	16180	90283	16181	106467	0.25	0.151981		simple_repeat		0.482849	1
CAGCTT	3	2	16178	90284	16181	106467	0.6	0.151981		simple_repeat		0.0275854	0.160323
CAGTCA	1	0	16180	90286	16181	106467	1	0.151981		simple_repeat		0.151981	0.514196
CAGTGA	0	1	16181	90285	16181	106467	0	0.151981		simple_repeat		1	1
CATAAG	0	5	16181	90281	16181	106467	0	0.151981		simple_repeat		1	1
CATATC	0	4	16181	90282	16181	106467	0	0.151981		simple_repeat		1	1
CATCAA	13	69	16168	90217	16181	106467	0.158537	0.151981		simple_repeat		0.877452	1
CATCCA	0	2	16181	90284	16181	106467	0	0.151981		simple_repeat		1	1
CATCTC	0	1	16181	90285	16181	106467	0	0.151981		simple_repeat		1	1
CATTCC	0	1	16181	90285	16181	106467	0	0.151981		simple_repeat		1	1
CCAATT	1	7	16180	90279	16181	106467	0.125	0.151981		simple_repeat		1	1
CCACCA	0	2	16181	90284	16181	106467	0	0.151981		simple_repeat		1	1
CCAGCA	2	11	16179	90275	16181	106467	0.153846	0.151981		simple_repeat		1	1
CCTTTA	1	0	16180	90286	16181	106467	1	0.151981		simple_repeat		0.151981	0.514196
CGATGG	0	1	16181	90285	16181	106467	0	0.151981		simple_repeat		1	1
CGGGAA	7	42	16174	90244	16181	106467	0.142857	0.151981		simple_repeat		1	1
CTACTC	0	1	16181	90285	16181	106467	0	0.151981		simple_repeat		1	1
CTCTCG	0	3	16181	90283	16181	106467	0	0.151981		simple_repeat		1	1
CTGCTG	1	5	16180	90281	16181	106467	0.166667	0.151981		simple_repeat		1	1
CTGTTA	0	5	16181	90281	16181	106467	0	0.151981		simple_repeat		1	1
CTTCCT	0	9	16181	90277	16181	106467	0	0.151981		simple_repeat		0.371898	0.934921
CTTCTA	0	24	16181	90262	16181	106467	0	0.151981		simple_repeat		0.0404983	0.213206
CTTGCT	1	7	16180	90279	16181	106467	0.125	0.151981		simple_repeat		1	1
CTTTCG	0	3	16181	90283	16181	106467	0	0.151981		simple_repeat		1	1
CTTTGC	1	0	16180	90286	16181	106467	1	0.151981		simple_repeat		0.151981	0.514196
CTTTTA	9	50	16172	90236	16181	106467	0.152542	0.151981		simple_repeat		1	1
G-rich	3	15	16178	90271	16181	106467	0.166667	0.151981		Rich		0.747199	1
GAACGT	1	2	16180	90284	16181	106467	0.333333	0.151981		simple_repeat		0.390163	0.942834
GAAGTT	6	19	16175	90267	16181	106467	0.24	0.151981		simple_repeat		0.257746	0.756484
GAATCT	0	3	16181	90283	16181	106467	0	0.151981		simple_repeat		1	1
GAATGC	0	1	16181	90285	16181	106467	0	0.151981		simple_repeat		1	1
GAATTC	1	2	16180	90284	16181	106467	0.333333	0.151981		simple_repeat		0.390163	0.942834
GAATTT	17	131	16164	90155	16181	106467	0.114865	0.151981		simple_repeat		0.25116	0.745363
GAGATC	0	5	16181	90281	16181	106467	0	0.151981		simple_repeat		1	1
GAGATT	1	8	16180	90278	16181	106467	0.111111	0.151981		simple_repeat		1	1
GAGCAC	0	1	16181	90285	16181	106467	0	0.151981		simple_repeat		1	1
GAGGAT	0	5	16181	90281	16181	106467	0	0.151981		simple_repeat		1	1
GATAAG	0	3	16181	90283	16181	106467	0	0.151981		simple_repeat		1	1
GATATT	6	42	16175	90244	16181	106467	0.125	0.151981		simple_repeat		0.839935	1
GATGAT	1	53	16180	90233	16181	106467	0.0185185	0.151981	0	simple_repeat		0.00346247	0.0280341
GCAGAA	0	24	16181	90262	16181	106467	0	0.151981		simple_repeat		0.0404983	0.213206
GCAGAG	0	2	16181	90284	16181	106467	0	0.151981		simple_repeat		1	1
GCCACC	0	1	16181	90285	16181	106467	0	0.151981		simple_repeat		1	1
GCGTGT	1	0	16180	90286	16181	106467	1	0.151981		simple_repeat		0.151981	0.514196
GCTGCC	0	1	16181	90285	16181	106467	0	0.151981		simple_repeat		1	1
GGAATA	0	2	16181	90284	16181	106467	0	0.151981		simple_repeat		1	1
GGTGGA	0	3	16181	90283	16181	106467	0	0.151981		simple_repeat		1	1
GGTGTG	0	2	16181	90284	16181	106467	0	0.151981		simple_repeat		1	1
GTATTT	13	41	16168	90245	16181	106467	0.240741	0.151981		simple_repeat		0.0850463	0.373899
GTCGAC	0	1	16181	90285	16181	106467	0	0.151981		simple_repeat		1	1
GTCTGT	0	2	16181	90284	16181	106467	0	0.151981		simple_repeat		1	1
GTGTTT	3	11	16178	90275	16181	106467	0.214286	0.151981		simple_repeat		0.459689	1
GTTACA	0	2	16181	90284	16181	106467	0	0.151981		simple_repeat		1	1
TAAGTG	0	2	16181	90284	16181	106467	0	0.151981		simple_repeat		1	1
TAATGG	1	1	16180	90285	16181	106467	0.5	0.151981		simple_repeat		0.280866	0.77768
TAATGT	2	15	16179	90271	16181	106467	0.117647	0.151981		simple_repeat		1	1
TACAAT	4	40	16177	90246	16181	106467	0.0909091	0.151981		simple_repeat		0.397724	0.958784
TACATT	2	37	16179	90249	16181	106467	0.0512821	0.151981		simple_repeat		0.113588	0.453581
TACGTA	6	11	16175	90275	16181	106467	0.352941	0.151981		simple_repeat		0.0337662	0.186988
TAGCAA	5	25	16176	90261	16181	106467	0.166667	0.151981		simple_repeat		0.798822	1
TAGTGA	1	6	16180	90280	16181	106467	0.142857	0.151981		simple_repeat		1	1
TAGTTA	0	8	16181	90278	16181	106467	0	0.151981		simple_repeat		0.61653	1
rnd-1_family-238	19	0	16162	90286	16181	106467	1	0.151981	1	Unknown		2.81918e-16	1.06765e-14
TATAAG	1	8	16180	90278	16181	106467	0.111111	0.151981		simple_repeat		1	1
TATAAT	17	177	16164	90109	16181	106467	0.0876289	0.151981		simple_repeat		0.011882	0.0845424
TATATG	4	75	16177	90211	16181	106467	0.0506329	0.151981		simple_repeat		0.00749866	0.0557179
TATCTC	0	33	16181	90253	16181	106467	0	0.151981		simple_repeat		0.00667173	0.050209
TATTAG	1	6	16180	90280	16181	106467	0.142857	0.151981		simple_repeat		1	1
TATTTT	113	625	16068	89661	16181	106467	0.153117	0.151981		simple_repeat		0.918068	1
TCACAC	0	2	16181	90284	16181	106467	0	0.151981		simple_repeat		1	1
TCAGAA	1	3	16180	90283	16181	106467	0.25	0.151981		simple_repeat		0.482849	1
TCAGTT	0	9	16181	90277	16181	106467	0	0.151981		simple_repeat		0.371898	0.934921
TCATAG	0	3	16181	90283	16181	106467	0	0.151981		simple_repeat		1	1
TCCCTC	0	1	16181	90285	16181	106467	0	0.151981		simple_repeat		1	1
TCGGGA	0	3	16181	90283	16181	106467	0	0.151981		simple_repeat		1	1
TCGTCA	2	21	16179	90265	16181	106467	0.0869565	0.151981		simple_repeat		0.563885	1
TCGTGG	0	1	16181	90285	16181	106467	0	0.151981		simple_repeat		1	1
TCTATG	0	5	16181	90281	16181	106467	0	0.151981		simple_repeat		1	1
TCTCTC	0	6	16181	90280	16181	106467	0	0.151981		simple_repeat		0.600072	1
TCTGAC	0	1	16181	90285	16181	106467	0	0.151981		simple_repeat		1	1
TCTGGA	1	1	16180	90285	16181	106467	0.5	0.151981		simple_repeat		0.280866	0.77768
TCTTCA	43	196	16138	90090	16181	106467	0.179916	0.151981		simple_repeat		0.240326	0.719752
TGAAGG	0	4	16181	90282	16181	106467	0	0.151981		simple_repeat		1	1
TGAGAA	6	99	16175	90187	16181	106467	0.0571429	0.151981	0	simple_repeat		0.00404009	0.0318326
TGAGGC	0	1	16181	90285	16181	106467	0	0.151981		simple_repeat		1	1
TGAGTA	1	5	16180	90281	16181	106467	0.166667	0.151981		simple_repeat		1	1
TGAGTT	3	3	16178	90283	16181	106467	0.5	0.151981		simple_repeat		0.0489923	0.252267
TGATCT	5	170	16176	90116	16181	106467	0.0285714	0.151981	0	simple_repeat		1.3517e-07	2.83374e-06
TGATGG	6	23	16175	90263	16181	106467	0.206897	0.151981		simple_repeat		0.433674	1
TGCAGT	0	2	16181	90284	16181	106467	0	0.151981		simple_repeat		1	1
TGCGCA	2	13	16179	90273	16181	106467	0.133333	0.151981		simple_repeat		1	1
TGCTTT	9	39	16172	90247	16181	106467	0.1875	0.151981		simple_repeat		0.544073	1
TGGCAG	0	2	16181	90284	16181	106467	0	0.151981		simple_repeat		1	1
TGGCTG	1	0	16180	90286	16181	106467	1	0.151981		simple_repeat		0.151981	0.514196
TGTACA	0	3	16181	90283	16181	106467	0	0.151981		simple_repeat		1	1
TGTGAT	1	17	16180	90269	16181	106467	0.0555556	0.151981		simple_repeat		0.505553	1
TGTGCA	0	2	16181	90284	16181	106467	0	0.151981		simple_repeat		1	1
TGTGTA	1	57	16180	90229	16181	106467	0.0172414	0.151981	0	simple_repeat		0.00145446	0.0132367
TTAAGA	3	51	16178	90235	16181	106467	0.0555556	0.151981		simple_repeat		0.0553773	0.274316
TTAAGG	0	2	16181	90284	16181	106467	0	0.151981		simple_repeat		1	1
TTAATA	15	158	16166	90128	16181	106467	0.0867052	0.151981		simple_repeat		0.0144784	0.0997303
TTACGT	0	4	16181	90282	16181	106467	0	0.151981		simple_repeat		1	1
TTATTC	8	107	16173	90179	16181	106467	0.0695652	0.151981		simple_repeat		0.0127376	0.0895447
TTCAAT	55	291	16126	89995	16181	106467	0.15896	0.151981		simple_repeat		0.70768	1
TTCTAG	0	2	16181	90284	16181	106467	0	0.151981		simple_repeat		1	1
TTCTCC	0	4	16181	90282	16181	106467	0	0.151981		simple_repeat		1	1
TTCTCG	1	5	16180	90281	16181	106467	0.166667	0.151981		simple_repeat		1	1
TTCTCT	9	250	16172	90036	16181	106467	0.034749	0.151981	0	simple_repeat		1.77223e-09	4.07961e-08
TTCTTC	6	52	16175	90234	16181	106467	0.103448	0.151981		simple_repeat		0.363831	0.932614
TTCTTG	4	24	16177	90262	16181	106467	0.142857	0.151981		simple_repeat		1	1
TTGACC	1	1	16180	90285	16181	106467	0.5	0.151981		simple_repeat		0.280866	0.77768
TTGAGC	2	2	16179	90284	16181	106467	0.5	0.151981		simple_repeat		0.112103	0.449178
TTGCAA	0	12	16181	90274	16181	106467	0	0.151981		simple_repeat		0.234139	0.71583
TTGTTT	22	87	16159	90199	16181	106467	0.201835	0.151981		simple_repeat		0.143252	0.514196
TTTAAC	3	25	16178	90261	16181	106467	0.107143	0.151981		simple_repeat		0.79099	1
TTTAAG	6	20	16175	90266	16181	106467	0.230769	0.151981		simple_repeat		0.270921	0.77768
TTTAGA	1	18	16180	90268	16181	106467	0.0526316	0.151981		simple_repeat		0.342612	0.905916
TTTATC	6	82	16175	90204	16181	106467	0.0681818	0.151981		simple_repeat		0.0253294	0.154606
TTTCAC	2	25	16179	90261	16181	106467	0.0740741	0.151981		simple_repeat		0.418128	0.997727
TTTCCC	0	2	16181	90284	16181	106467	0	0.151981		simple_repeat		1	1
TTTCTA	16	141	16165	90145	16181	106467	0.101911	0.151981		simple_repeat		0.0941365	0.407494
TTTGAT	25	114	16156	90172	16181	106467	0.179856	0.151981		simple_repeat		0.345049	0.908139
TTTGTC	1	20	16180	90266	16181	106467	0.047619	0.151981		simple_repeat		0.354497	0.916695
TTTTAG	6	18	16175	90268	16181	106467	0.25	0.151981		simple_repeat		0.247402	0.737182
TTTTCC	1	21	16180	90265	16181	106467	0.0454545	0.151981		simple_repeat		0.23646	0.719752
TTTTCT	50	448	16131	89838	16181	106467	0.100402	0.151981	0	simple_repeat		0.000889684	0.00835591
TTTTGG	0	2	16181	90284	16181	106467	0	0.151981		simple_repeat		1	1
TTTTTT	1	5	16180	90281	16181	106467	0.166667	0.151981		simple_repeat		1	1
AACAACC	0	1	16181	90285	16181	106467	0	0.151981		simple_repeat		1	1
AACAATG	0	8	16181	90278	16181	106467	0	0.151981		simple_repeat		0.61653	1
AACACTT	0	1	16181	90285	16181	106467	0	0.151981		simple_repeat		1	1
AACAGCA	0	2	16181	90284	16181	106467	0	0.151981		simple_repeat		1	1
AACATGT	0	8	16181	90278	16181	106467	0	0.151981		simple_repeat		0.61653	1
AACGAAG	0	2	16181	90284	16181	106467	0	0.151981		simple_repeat		1	1
AACGAAT	0	2	16181	90284	16181	106467	0	0.151981		simple_repeat		1	1
AACTCAA	3	2	16178	90284	16181	106467	0.6	0.151981		simple_repeat		0.0275854	0.160323
AACTCTT	0	1	16181	90285	16181	106467	0	0.151981		simple_repeat		1	1
AACTTTA	3	5	16178	90281	16181	106467	0.375	0.151981		simple_repeat		0.108553	0.444046
AAGAACC	0	1	16181	90285	16181	106467	0	0.151981		simple_repeat		1	1
AAGAACT	0	1	16181	90285	16181	106467	0	0.151981		simple_repeat		1	1
AAGATAT	0	4	16181	90282	16181	106467	0	0.151981		simple_repeat		1	1
AAGCATA	0	4	16181	90282	16181	106467	0	0.151981		simple_repeat		1	1
AAGGTTG	1	0	16180	90286	16181	106467	1	0.151981		simple_repeat		0.151981	0.514196
AAGTAAC	0	2	16181	90284	16181	106467	0	0.151981		simple_repeat		1	1
AAGTGAG	0	1	16181	90285	16181	106467	0	0.151981		simple_repeat		1	1
AAGTTAA	5	22	16176	90264	16181	106467	0.185185	0.151981		simple_repeat		0.592291	1
AAGTTTC	1	0	16180	90286	16181	106467	1	0.151981		simple_repeat		0.151981	0.514196
AATAACC	0	1	16181	90285	16181	106467	0	0.151981		simple_repeat		1	1
AATAACT	0	5	16181	90281	16181	106467	0	0.151981		simple_repeat		1	1
AATATCT	0	6	16181	90280	16181	106467	0	0.151981		simple_repeat		0.600072	1
AATCAGC	0	1	16181	90285	16181	106467	0	0.151981		simple_repeat		1	1
AATCATC	3	8	16178	90278	16181	106467	0.272727	0.151981		simple_repeat		0.227217	0.705469
AATCTAC	0	1	16181	90285	16181	106467	0	0.151981		simple_repeat		1	1
AATGACA	2	7	16179	90279	16181	106467	0.222222	0.151981		simple_repeat		0.634163	1
AATGACT	0	1	16181	90285	16181	106467	0	0.151981		simple_repeat		1	1
AATGATT	1	25	16180	90261	16181	106467	0.0384615	0.151981		simple_repeat		0.165961	0.544242
AATTATG	5	30	16176	90256	16181	106467	0.142857	0.151981		simple_repeat		1	1
AATTCTT	5	29	16176	90257	16181	106467	0.147059	0.151981		simple_repeat		1	1
AATTGAT	5	36	16176	90250	16181	106467	0.121951	0.151981		simple_repeat		0.827068	1
AATTGGA	0	6	16181	90280	16181	106467	0	0.151981		simple_repeat		0.600072	1
AATTGGT	0	2	16181	90284	16181	106467	0	0.151981		simple_repeat		1	1
AATTTCG	0	2	16181	90284	16181	106467	0	0.151981		simple_repeat		1	1
AATTTGA	8	38	16173	90248	16181	106467	0.173913	0.151981		simple_repeat		0.68021	1
AATTTGC	1	8	16180	90278	16181	106467	0.111111	0.151981		simple_repeat		1	1
ACAACTT	0	3	16181	90283	16181	106467	0	0.151981		simple_repeat		1	1
ACACTAC	0	1	16181	90285	16181	106467	0	0.151981		simple_repeat		1	1
ACAGGAT	0	1	16181	90285	16181	106467	0	0.151981		simple_repeat		1	1
ACATATC	0	3	16181	90283	16181	106467	0	0.151981		simple_repeat		1	1
ACATGAT	0	4	16181	90282	16181	106467	0	0.151981		simple_repeat		1	1
ACGACAG	0	1	16181	90285	16181	106467	0	0.151981		simple_repeat		1	1
ACTGTAA	0	2	16181	90284	16181	106467	0	0.151981		simple_repeat		1	1
ACTTAGT	0	2	16181	90284	16181	106467	0	0.151981		simple_repeat		1	1
ACTTATT	0	11	16181	90275	16181	106467	0	0.151981		simple_repeat		0.390304	0.942834
ACTTCAA	0	1	16181	90285	16181	106467	0	0.151981		simple_repeat		1	1
ACTTTGT	0	2	16181	90284	16181	106467	0	0.151981		simple_repeat		1	1
AGACATA	0	2	16181	90284	16181	106467	0	0.151981		simple_repeat		1	1
AGAGTAC	0	2	16181	90284	16181	106467	0	0.151981		simple_repeat		1	1
AGAGTGA	3	2	16178	90284	16181	106467	0.6	0.151981		simple_repeat		0.0275854	0.160323
AGATCGA	0	1	16181	90285	16181	106467	0	0.151981		simple_repeat		1	1
AGATTAT	0	5	16181	90281	16181	106467	0	0.151981		simple_repeat		1	1
AGCAAGT	0	2	16181	90284	16181	106467	0	0.151981		simple_repeat		1	1
AGCAGAA	1	3	16180	90283	16181	106467	0.25	0.151981		simple_repeat		0.482849	1
AGCTGAA	0	1	16181	90285	16181	106467	0	0.151981		simple_repeat		1	1
AGTCGAG	0	1	16181	90285	16181	106467	0	0.151981		simple_repeat		1	1
AGTGTAG	0	1	16181	90285	16181	106467	0	0.151981		simple_repeat		1	1
ATAACAG	0	2	16181	90284	16181	106467	0	0.151981		simple_repeat		1	1
ATACAGT	0	1	16181	90285	16181	106467	0	0.151981		simple_repeat		1	1
ATACATA	2	10	16179	90276	16181	106467	0.166667	0.151981		simple_repeat		0.702535	1
ATACTTT	0	7	16181	90279	16181	106467	0	0.151981		simple_repeat		0.604329	1
ATAGACA	0	1	16181	90285	16181	106467	0	0.151981		simple_repeat		1	1
ATATGCA	1	4	16180	90282	16181	106467	0.2	0.151981		simple_repeat		0.561449	1
ATATGTC	0	1	16181	90285	16181	106467	0	0.151981		simple_repeat		1	1
ATATGTT	0	5	16181	90281	16181	106467	0	0.151981		simple_repeat		1	1
ATCAACC	0	1	16181	90285	16181	106467	0	0.151981		simple_repeat		1	1
ATCAACT	0	3	16181	90283	16181	106467	0	0.151981		simple_repeat		1	1
ATCAAGT	1	6	16180	90280	16181	106467	0.142857	0.151981		simple_repeat		1	1
ATCAATA	2	27	16179	90259	16181	106467	0.0689655	0.151981		simple_repeat		0.301601	0.815851
ATCAATG	0	3	16181	90283	16181	106467	0	0.151981		simple_repeat		1	1
ATCATAA	5	20	16176	90266	16181	106467	0.2	0.151981		simple_repeat		0.573445	1
ATCATAC	1	1	16180	90285	16181	106467	0.5	0.151981		simple_repeat		0.280866	0.77768
ATCATGC	0	2	16181	90284	16181	106467	0	0.151981		simple_repeat		1	1
ATCCTAC	0	1	16181	90285	16181	106467	0	0.151981		simple_repeat		1	1
ATCTATC	2	2	16179	90284	16181	106467	0.5	0.151981		simple_repeat		0.112103	0.449178
ATCTCAT	0	1	16181	90285	16181	106467	0	0.151981		simple_repeat		1	1
ATCTTCC	0	2	16181	90284	16181	106467	0	0.151981		simple_repeat		1	1
ATCTTCT	0	6	16181	90280	16181	106467	0	0.151981		simple_repeat		0.600072	1
ATCTTTC	1	20	16180	90266	16181	106467	0.047619	0.151981		simple_repeat		0.354497	0.916695
ATCTTTT	2	31	16179	90255	16181	106467	0.0606061	0.151981		simple_repeat		0.220766	0.692993
ATGAGGT	0	1	16181	90285	16181	106467	0	0.151981		simple_repeat		1	1
ATGAGTC	0	1	16181	90285	16181	106467	0	0.151981		simple_repeat		1	1
ATGATAT	1	15	16180	90271	16181	106467	0.0625	0.151981		simple_repeat		0.493682	1
ATGTAAT	1	8	16180	90278	16181	106467	0.111111	0.151981		simple_repeat		1	1
ATGTCTG	0	1	16181	90285	16181	106467	0	0.151981		simple_repeat		1	1
ATGTGGC	0	1	16181	90285	16181	106467	0	0.151981		simple_repeat		1	1
ATGTGTT	0	3	16181	90283	16181	106467	0	0.151981		simple_repeat		1	1
ATGTTTG	3	4	16178	90282	16181	106467	0.428571	0.151981		simple_repeat		0.0762231	0.351014
ATTAATT	26	206	16155	90080	16181	106467	0.112069	0.151981		simple_repeat		0.0989673	0.4225
ATTATCC	0	1	16181	90285	16181	106467	0	0.151981		simple_repeat		1	1
ATTATGC	0	2	16181	90284	16181	106467	0	0.151981		simple_repeat		1	1
ATTCACA	0	3	16181	90283	16181	106467	0	0.151981		simple_repeat		1	1
ATTCATC	3	16	16178	90270	16181	106467	0.157895	0.151981		simple_repeat		1	1
ATTGTAA	4	26	16177	90260	16181	106467	0.133333	0.151981		simple_repeat		1	1
ATTGTCC	0	2	16181	90284	16181	106467	0	0.151981		simple_repeat		1	1
ATTGTGT	1	2	16180	90284	16181	106467	0.333333	0.151981		simple_repeat		0.390163	0.942834
ATTTAAG	4	14	16177	90272	16181	106467	0.222222	0.151981		simple_repeat		0.339623	0.900039
ATTTACT	0	10	16181	90276	16181	106467	0	0.151981		simple_repeat		0.377285	0.940346
ATTTATT	27	152	16154	90134	16181	106467	0.150838	0.151981		simple_repeat		1	1
ATTTCGT	0	1	16181	90285	16181	106467	0	0.151981		simple_repeat		1	1
ATTTCTC	0	30	16181	90256	16181	106467	0	0.151981		simple_repeat		0.0103745	0.0756504
ATTTCTG	0	3	16181	90283	16181	106467	0	0.151981		simple_repeat		1	1
ATTTGAC	0	7	16181	90279	16181	106467	0	0.151981		simple_repeat		0.604329	1
ATTTGCT	0	1	16181	90285	16181	106467	0	0.151981		simple_repeat		1	1
ATTTGTG	0	1	16181	90285	16181	106467	0	0.151981		simple_repeat		1	1
rnd-1_family-205	14	1	16167	90285	16181	106467	0.933333	0.151981	1	Unknown		4.4947e-11	1.17262e-09
ATTTTTC	18	131	16163	90155	16181	106467	0.120805	0.151981		simple_repeat		0.360061	0.929038
ATTTTTT	37	197	16144	90089	16181	106467	0.15812	0.151981		simple_repeat		0.784477	1
CAACACA	0	2	16181	90284	16181	106467	0	0.151981		simple_repeat		1	1
CAACTTG	0	1	16181	90285	16181	106467	0	0.151981		simple_repeat		1	1
CAAGATC	0	2	16181	90284	16181	106467	0	0.151981		simple_repeat		1	1
CAATCAC	0	1	16181	90285	16181	106467	0	0.151981		simple_repeat		1	1
CAGAACA	0	1	16181	90285	16181	106467	0	0.151981		simple_repeat		1	1
CAGGTTA	0	1	16181	90285	16181	106467	0	0.151981		simple_repeat		1	1
CAGTCAT	0	1	16181	90285	16181	106467	0	0.151981		simple_repeat		1	1
CAGTTGA	0	1	16181	90285	16181	106467	0	0.151981		simple_repeat		1	1
CATAGCA	0	1	16181	90285	16181	106467	0	0.151981		simple_repeat		1	1
CATCCAT	0	1	16181	90285	16181	106467	0	0.151981		simple_repeat		1	1
CATCTTA	0	1	16181	90285	16181	106467	0	0.151981		simple_repeat		1	1
CATTGAA	0	6	16181	90280	16181	106467	0	0.151981		simple_repeat		0.600072	1
CCAACCA	0	1	16181	90285	16181	106467	0	0.151981		simple_repeat		1	1
CCATCGA	0	1	16181	90285	16181	106467	0	0.151981		simple_repeat		1	1
CGGCTCC	0	4	16181	90282	16181	106467	0	0.151981		simple_repeat		1	1
CTACTTA	0	2	16181	90284	16181	106467	0	0.151981		simple_repeat		1	1
CTATATA	1	4	16180	90282	16181	106467	0.2	0.151981		simple_repeat		0.561449	1
CTATTTC	0	1	16181	90285	16181	106467	0	0.151981		simple_repeat		1	1
CTCACTA	0	2	16181	90284	16181	106467	0	0.151981		simple_repeat		1	1
CTCTATA	0	1	16181	90285	16181	106467	0	0.151981		simple_repeat		1	1
CTGCTCT	0	1	16181	90285	16181	106467	0	0.151981		simple_repeat		1	1
CTTAATA	1	11	16180	90275	16181	106467	0.0833333	0.151981		simple_repeat		1	1
CTTACTG	0	1	16181	90285	16181	106467	0	0.151981		simple_repeat		1	1
CTTATCT	1	3	16180	90283	16181	106467	0.25	0.151981		simple_repeat		0.482849	1
CTTCATC	0	1	16181	90285	16181	106467	0	0.151981		simple_repeat		1	1
CTTCGCC	0	1	16181	90285	16181	106467	0	0.151981		simple_repeat		1	1
CTTTAAG	0	1	16181	90285	16181	106467	0	0.151981		simple_repeat		1	1
CTTTACA	0	2	16181	90284	16181	106467	0	0.151981		simple_repeat		1	1
CTTTACT	0	3	16181	90283	16181	106467	0	0.151981		simple_repeat		1	1
CTTTTCC	0	2	16181	90284	16181	106467	0	0.151981		simple_repeat		1	1
GA-rich	139	1555	16042	88731	16181	106467	0.0820543	0.151981	0	Rich		3.87873e-18	1.68653e-16
GAACAAG	0	1	16181	90285	16181	106467	0	0.151981		simple_repeat		1	1
GAATGAA	2	28	16179	90258	16181	106467	0.0666667	0.151981		simple_repeat		0.305043	0.821378
GAATGGA	0	1	16181	90285	16181	106467	0	0.151981		simple_repeat		1	1
GAATTGA	1	5	16180	90281	16181	106467	0.166667	0.151981		simple_repeat		1	1
GAGGAAT	0	1	16181	90285	16181	106467	0	0.151981		simple_repeat		1	1
GATGTTA	0	1	16181	90285	16181	106467	0	0.151981		simple_repeat		1	1
GATTGAA	0	6	16181	90280	16181	106467	0	0.151981		simple_repeat		0.600072	1
GATTTGA	0	1	16181	90285	16181	106467	0	0.151981		simple_repeat		1	1
GCAAGCA	0	1	16181	90285	16181	106467	0	0.151981		simple_repeat		1	1
GCAATTG	0	1	16181	90285	16181	106467	0	0.151981		simple_repeat		1	1
GGCTCAC	2	6	16179	90280	16181	106467	0.25	0.151981		simple_repeat		0.349092	0.908724
GTAGCAT	0	1	16181	90285	16181	106467	0	0.151981		simple_repeat		1	1
GTCAAGT	0	1	16181	90285	16181	106467	0	0.151981		simple_repeat		1	1
GTCATCT	0	1	16181	90285	16181	106467	0	0.151981		simple_repeat		1	1
GTCGCCC	0	1	16181	90285	16181	106467	0	0.151981		simple_repeat		1	1
GTGAGTT	0	1	16181	90285	16181	106467	0	0.151981		simple_repeat		1	1
GTGTCGA	0	1	16181	90285	16181	106467	0	0.151981		simple_repeat		1	1
GTTACAA	0	2	16181	90284	16181	106467	0	0.151981		simple_repeat		1	1
GTTCTTT	0	4	16181	90282	16181	106467	0	0.151981		simple_repeat		1	1
GTTGCTG	1	0	16180	90286	16181	106467	1	0.151981		simple_repeat		0.151981	0.514196
GTTTTAA	1	15	16180	90271	16181	106467	0.0625	0.151981		simple_repeat		0.493682	1
TAACAAT	5	27	16176	90259	16181	106467	0.15625	0.151981		simple_repeat		1	1
TAACTGA	0	1	16181	90285	16181	106467	0	0.151981		simple_repeat		1	1
TAAGACT	0	1	16181	90285	16181	106467	0	0.151981		simple_repeat		1	1
TAAGTTA	1	6	16180	90280	16181	106467	0.142857	0.151981		simple_repeat		1	1
TAATAGG	0	1	16181	90285	16181	106467	0	0.151981		simple_repeat		1	1
TAATATA	4	64	16177	90222	16181	106467	0.0588235	0.151981		simple_repeat		0.0277773	0.160643
TAATTTG	8	16	16173	90270	16181	106467	0.333333	0.151981		simple_repeat		0.0213765	0.137629
TACCTTC	0	1	16181	90285	16181	106467	0	0.151981		simple_repeat		1	1
TACTAAC	0	1	16181	90285	16181	106467	0	0.151981		simple_repeat		1	1
TACTATC	0	2	16181	90284	16181	106467	0	0.151981		simple_repeat		1	1
TACTGGT	0	1	16181	90285	16181	106467	0	0.151981		simple_repeat		1	1
TACTTTC	1	4	16180	90282	16181	106467	0.2	0.151981		simple_repeat		0.561449	1
TAGAGAA	0	9	16181	90277	16181	106467	0	0.151981		simple_repeat		0.371898	0.934921
TAGTTTA	0	3	16181	90283	16181	106467	0	0.151981		simple_repeat		1	1
TATAATT	34	177	16147	90109	16181	106467	0.161137	0.151981		simple_repeat		0.701011	1
TATACAA	0	13	16181	90273	16181	106467	0	0.151981		simple_repeat		0.239738	0.719752
TATATTT	23	158	16158	90128	16181	106467	0.127072	0.151981		simple_repeat		0.407025	0.979196
TATCACT	0	2	16181	90284	16181	106467	0	0.151981		simple_repeat		1	1
TATGAAG	0	1	16181	90285	16181	106467	0	0.151981		simple_repeat		1	1
TATTTAG	3	7	16178	90279	16181	106467	0.3	0.151981		simple_repeat		0.184966	0.593308
TCAACAT	2	7	16179	90279	16181	106467	0.222222	0.151981		simple_repeat		0.634163	1
TCACAAG	0	1	16181	90285	16181	106467	0	0.151981		simple_repeat		1	1
TCACAGA	0	1	16181	90285	16181	106467	0	0.151981		simple_repeat		1	1
TCACATT	1	8	16180	90278	16181	106467	0.111111	0.151981		simple_repeat		1	1
TCACTAT	0	1	16181	90285	16181	106467	0	0.151981		simple_repeat		1	1
TCATAAG	0	1	16181	90285	16181	106467	0	0.151981		simple_repeat		1	1
TCATCTC	0	1	16181	90285	16181	106467	0	0.151981		simple_repeat		1	1
TCATTCG	0	1	16181	90285	16181	106467	0	0.151981		simple_repeat		1	1
TCCTCAA	0	1	16181	90285	16181	106467	0	0.151981		simple_repeat		1	1
TCCTTCT	1	3	16180	90283	16181	106467	0.25	0.151981		simple_repeat		0.482849	1
TCTATAG	0	1	16181	90285	16181	106467	0	0.151981		simple_repeat		1	1
TCTATAT	1	6	16180	90280	16181	106467	0.142857	0.151981		simple_repeat		1	1
TCTTCTG	0	1	16181	90285	16181	106467	0	0.151981		simple_repeat		1	1
TCTTGCA	0	1	16181	90285	16181	106467	0	0.151981		simple_repeat		1	1
TCTTGCC	0	1	16181	90285	16181	106467	0	0.151981		simple_repeat		1	1
TCTTTCG	0	1	16181	90285	16181	106467	0	0.151981		simple_repeat		1	1
TCTTTCT	7	62	16174	90224	16181	106467	0.101449	0.151981		simple_repeat		0.313365	0.836115
TCTTTGC	2	2	16179	90284	16181	106467	0.5	0.151981		simple_repeat		0.112103	0.449178
TGAACAC	0	1	16181	90285	16181	106467	0	0.151981		simple_repeat		1	1
TGAATAC	0	1	16181	90285	16181	106467	0	0.151981		simple_repeat		1	1
TGAATCT	1	3	16180	90283	16181	106467	0.25	0.151981		simple_repeat		0.482849	1
TGAATTT	21	94	16160	90192	16181	106467	0.182609	0.151981		simple_repeat		0.362411	0.931008
TGACTAT	0	3	16181	90283	16181	106467	0	0.151981		simple_repeat		1	1
TGAGCAT	0	1	16181	90285	16181	106467	0	0.151981		simple_repeat		1	1
TGAGTAA	0	1	16181	90285	16181	106467	0	0.151981		simple_repeat		1	1
TGATATT	2	17	16179	90269	16181	106467	0.105263	0.151981		simple_repeat		0.756656	1
TGCATAC	0	1	16181	90285	16181	106467	0	0.151981		simple_repeat		1	1
TGCTGAA	0	1	16181	90285	16181	106467	0	0.151981		simple_repeat		1	1
TGCTGTG	0	1	16181	90285	16181	106467	0	0.151981		simple_repeat		1	1
TGGCAGT	0	1	16181	90285	16181	106467	0	0.151981		simple_repeat		1	1
TGTACAT	2	0	16179	90286	16181	106467	1	0.151981		simple_repeat		0.0230971	0.143471
TGTATCT	0	2	16181	90284	16181	106467	0	0.151981		simple_repeat		1	1
TGTCACA	0	6	16181	90280	16181	106467	0	0.151981		simple_repeat		0.600072	1
TGTCTAA	0	1	16181	90285	16181	106467	0	0.151981		simple_repeat		1	1
TGTGTAA	1	4	16180	90282	16181	106467	0.2	0.151981		simple_repeat		0.561449	1
TGTTGAT	1	9	16180	90277	16181	106467	0.1	0.151981		simple_repeat		1	1
TGTTGTA	1	3	16180	90283	16181	106467	0.25	0.151981		simple_repeat		0.482849	1
TGTTTAC	0	1	16181	90285	16181	106467	0	0.151981		simple_repeat		1	1
TGTTTGT	2	4	16179	90282	16181	106467	0.333333	0.151981		simple_repeat		0.228176	0.705469
TGTTTTA	5	25	16176	90261	16181	106467	0.166667	0.151981		simple_repeat		0.798822	1
TGTTTTG	1	2	16180	90284	16181	106467	0.333333	0.151981		simple_repeat		0.390163	0.942834
TTAATAG	1	9	16180	90277	16181	106467	0.1	0.151981		simple_repeat		1	1
TTAATAT	24	153	16157	90133	16181	106467	0.135593	0.151981		simple_repeat		0.601215	1
TTACTAA	1	11	16180	90275	16181	106467	0.0833333	0.151981		simple_repeat		1	1
TTACTTC	0	10	16181	90276	16181	106467	0	0.151981		simple_repeat		0.377285	0.940346
TTAGTTT	2	13	16179	90273	16181	106467	0.133333	0.151981		simple_repeat		1	1
TTATACA	2	10	16179	90276	16181	106467	0.166667	0.151981		simple_repeat		0.702535	1
TTATCTA	0	7	16181	90279	16181	106467	0	0.151981		simple_repeat		0.604329	1
TTATTCA	7	40	16174	90246	16181	106467	0.148936	0.151981		simple_repeat		1	1
TTATTCC	0	1	16181	90285	16181	106467	0	0.151981		simple_repeat		1	1
TTATTGC	1	4	16180	90282	16181	106467	0.2	0.151981		simple_repeat		0.561449	1
TTATTTC	2	47	16179	90239	16181	106467	0.0408163	0.151981		simple_repeat		0.0269754	0.159602
TTATTTG	6	13	16175	90273	16181	106467	0.315789	0.151981		simple_repeat		0.0566942	0.278489
TTCAATA	7	43	16174	90243	16181	106467	0.14	0.151981		simple_repeat		1	1
TTCAATT	30	129	16151	90157	16181	106467	0.188679	0.151981		simple_repeat		0.222773	0.695574
TTCACAC	0	1	16181	90285	16181	106467	0	0.151981		simple_repeat		1	1
TTCACTT	1	14	16180	90272	16181	106467	0.0666667	0.151981		simple_repeat		0.71551	1
TTCATAT	5	44	16176	90242	16181	106467	0.102041	0.151981		simple_repeat		0.427156	1
TTCATGA	1	2	16180	90284	16181	106467	0.333333	0.151981		simple_repeat		0.390163	0.942834
TTCTACA	0	2	16181	90284	16181	106467	0	0.151981		simple_repeat		1	1
TTCTATT	5	55	16176	90231	16181	106467	0.0833333	0.151981		simple_repeat		0.153206	0.51537
TTCTCGT	1	1	16180	90285	16181	106467	0.5	0.151981		simple_repeat		0.280866	0.77768
TTCTCTC	0	8	16181	90278	16181	106467	0	0.151981		simple_repeat		0.61653	1
TTCTCTG	0	2	16181	90284	16181	106467	0	0.151981		simple_repeat		1	1
TTCTGAG	0	1	16181	90285	16181	106467	0	0.151981		simple_repeat		1	1
TTCTTGA	1	3	16180	90283	16181	106467	0.25	0.151981		simple_repeat		0.482849	1
TTCTTGC	1	3	16180	90283	16181	106467	0.25	0.151981		simple_repeat		0.482849	1
TTGACAA	0	6	16181	90280	16181	106467	0	0.151981		simple_repeat		0.600072	1
TTGAGAC	0	3	16181	90283	16181	106467	0	0.151981		simple_repeat		1	1
TTGAGTA	0	1	16181	90285	16181	106467	0	0.151981		simple_repeat		1	1
TTGCATG	0	1	16181	90285	16181	106467	0	0.151981		simple_repeat		1	1
TTGCATT	0	1	16181	90285	16181	106467	0	0.151981		simple_repeat		1	1
TTGCCTT	0	2	16181	90284	16181	106467	0	0.151981		simple_repeat		1	1
TTGCGAT	0	1	16181	90285	16181	106467	0	0.151981		simple_repeat		1	1
TTGCTTG	1	1	16180	90285	16181	106467	0.5	0.151981		simple_repeat		0.280866	0.77768
TTGTCTT	0	10	16181	90276	16181	106467	0	0.151981		simple_repeat		0.377285	0.940346
TTGTTTA	8	18	16173	90268	16181	106467	0.307692	0.151981		simple_repeat		0.0481363	0.248952
TTTAACA	8	19	16173	90267	16181	106467	0.296296	0.151981		simple_repeat		0.0542114	0.269679
TTTAATC	2	19	16179	90267	16181	106467	0.0952381	0.151981		simple_repeat		0.759807	1
TTTAATG	5	15	16176	90271	16181	106467	0.25	0.151981		simple_repeat		0.213968	0.677084
TTTACAT	5	23	16176	90263	16181	106467	0.178571	0.151981		simple_repeat		0.604408	1
TTTAGAA	4	15	16177	90271	16181	106467	0.210526	0.151981		simple_repeat		0.517057	1
TTTAGAT	3	9	16178	90277	16181	106467	0.25	0.151981		simple_repeat		0.409308	0.980668
TTTAGTC	0	1	16181	90285	16181	106467	0	0.151981		simple_repeat		1	1
TTTAGTG	0	4	16181	90282	16181	106467	0	0.151981		simple_repeat		1	1
TTTATCA	1	30	16180	90256	16181	106467	0.0322581	0.151981		simple_repeat		0.0762424	0.351014
TTTATCC	0	1	16181	90285	16181	106467	0	0.151981		simple_repeat		1	1
TTTATTC	3	37	16178	90249	16181	106467	0.075	0.151981		simple_repeat		0.266842	0.77768
TTTCAAC	2	5	16179	90281	16181	106467	0.285714	0.151981		simple_repeat		0.288957	0.787091
TTTCATG	0	7	16181	90279	16181	106467	0	0.151981		simple_repeat		0.604329	1
TTTCCTC	1	6	16180	90280	16181	106467	0.142857	0.151981		simple_repeat		1	1
TTTCCTT	1	22	16180	90264	16181	106467	0.0434783	0.151981		simple_repeat		0.240204	0.719752
TTTCGCT	0	2	16181	90284	16181	106467	0	0.151981		simple_repeat		1	1
TTTCGTT	1	5	16180	90281	16181	106467	0.166667	0.151981		simple_repeat		1	1
TTTCTAA	6	33	16175	90253	16181	106467	0.153846	0.151981		simple_repeat		1	1
TTTCTAG	0	1	16181	90285	16181	106467	0	0.151981		simple_repeat		1	1
TTTCTCC	0	5	16181	90281	16181	106467	0	0.151981		simple_repeat		1	1
TTTCTTG	1	8	16180	90278	16181	106467	0.111111	0.151981		simple_repeat		1	1
TTTGAAC	0	9	16181	90277	16181	106467	0	0.151981		simple_repeat		0.371898	0.934921
TTTGACT	0	8	16181	90278	16181	106467	0	0.151981		simple_repeat		0.61653	1
TTTGAGG	0	1	16181	90285	16181	106467	0	0.151981		simple_repeat		1	1
TTTGATC	1	6	16180	90280	16181	106467	0.142857	0.151981		simple_repeat		1	1
TTTGGAA	1	1	16180	90285	16181	106467	0.5	0.151981		simple_repeat		0.280866	0.77768
TTTGGAT	0	3	16181	90283	16181	106467	0	0.151981		simple_repeat		1	1
TTTGGTG	0	1	16181	90285	16181	106467	0	0.151981		simple_repeat		1	1
TTTGTGG	1	0	16180	90286	16181	106467	1	0.151981		simple_repeat		0.151981	0.514196
TTTTACG	0	2	16181	90284	16181	106467	0	0.151981		simple_repeat		1	1
TTTTAGC	0	1	16181	90285	16181	106467	0	0.151981		simple_repeat		1	1
TTTTCAG	0	2	16181	90284	16181	106467	0	0.151981		simple_repeat		1	1
TTTTCCA	0	7	16181	90279	16181	106467	0	0.151981		simple_repeat		0.604329	1
TTTTCGA	0	2	16181	90284	16181	106467	0	0.151981		simple_repeat		1	1
TTTTCTC	5	42	16176	90244	16181	106467	0.106383	0.151981		simple_repeat		0.540722	1
TTTTCTG	0	10	16181	90276	16181	106467	0	0.151981		simple_repeat		0.377285	0.940346
TTTTCTT	10	99	16171	90187	16181	106467	0.0917431	0.151981		simple_repeat		0.0829808	0.370416
TTTTGGT	0	3	16181	90283	16181	106467	0	0.151981		simple_repeat		1	1
TTTTGTA	0	22	16181	90264	16181	106467	0	0.151981		simple_repeat		0.0388863	0.208729
TTTTGTT	4	12	16177	90274	16181	106467	0.25	0.151981		simple_repeat		0.288577	0.787091
rnd-1_family-214	22	3	16159	90283	16181	106467	0.88	0.151981	1	Unknown		1.41745e-15	5.0427e-14
TTTTTAC	6	31	16175	90255	16181	106467	0.162162	0.151981		simple_repeat		0.819128	1
TTTTTGA	14	43	16167	90243	16181	106467	0.245614	0.151981		simple_repeat		0.0624485	0.301706
TTTTTGC	1	10	16180	90276	16181	106467	0.0909091	0.151981		simple_repeat		1	1
TTTTTTT	1	0	16180	90286	16181	106467	1	0.151981		simple_repeat		0.151981	0.514196
AAATAAAA	0	1	16181	90285	16181	106467	0	0.151981		simple_repeat		1	1
AACATTTT	0	1	16181	90285	16181	106467	0	0.151981		simple_repeat		1	1
AACGAGAA	0	1	16181	90285	16181	106467	0	0.151981		simple_repeat		1	1
AAGAAGCA	0	1	16181	90285	16181	106467	0	0.151981		simple_repeat		1	1
AAGAATTG	1	2	16180	90284	16181	106467	0.333333	0.151981		simple_repeat		0.390163	0.942834
AAGATGAT	0	1	16181	90285	16181	106467	0	0.151981		simple_repeat		1	1
AAGTTATA	0	1	16181	90285	16181	106467	0	0.151981		simple_repeat		1	1
AATAATAT	2	0	16179	90286	16181	106467	1	0.151981		simple_repeat		0.0230971	0.143471
AATACTCT	0	1	16181	90285	16181	106467	0	0.151981		simple_repeat		1	1
AATAGTAT	0	1	16181	90285	16181	106467	0	0.151981		simple_repeat		1	1
AATATATT	0	2	16181	90284	16181	106467	0	0.151981		simple_repeat		1	1
AATATGAA	0	3	16181	90283	16181	106467	0	0.151981		simple_repeat		1	1
AATCATTG	0	1	16181	90285	16181	106467	0	0.151981		simple_repeat		1	1
AATCGCAA	1	0	16180	90286	16181	106467	1	0.151981		simple_repeat		0.151981	0.514196
AATCGCTC	0	1	16181	90285	16181	106467	0	0.151981		simple_repeat		1	1
AATGAATG	0	1	16181	90285	16181	106467	0	0.151981		simple_repeat		1	1
AATGAGAA	0	3	16181	90283	16181	106467	0	0.151981		simple_repeat		1	1
AATTAAAA	1	0	16180	90286	16181	106467	1	0.151981		simple_repeat		0.151981	0.514196
AATTAATT	1	0	16180	90286	16181	106467	1	0.151981		simple_repeat		0.151981	0.514196
AATTACTA	0	1	16181	90285	16181	106467	0	0.151981		simple_repeat		1	1
AATTAGAA	1	2	16180	90284	16181	106467	0.333333	0.151981		simple_repeat		0.390163	0.942834
AATTATGA	0	2	16181	90284	16181	106467	0	0.151981		simple_repeat		1	1
AATTGATA	0	4	16181	90282	16181	106467	0	0.151981		simple_repeat		1	1
AATTTAGA	0	1	16181	90285	16181	106467	0	0.151981		simple_repeat		1	1
AATTTATT	1	3	16180	90283	16181	106467	0.25	0.151981		simple_repeat		0.482849	1
AATTTCTG	1	0	16180	90286	16181	106467	1	0.151981		simple_repeat		0.151981	0.514196
AATTTGAT	0	2	16181	90284	16181	106467	0	0.151981		simple_repeat		1	1
AATTTTAT	3	4	16178	90282	16181	106467	0.428571	0.151981		simple_repeat		0.0762231	0.351014
AATTTTGT	1	0	16180	90286	16181	106467	1	0.151981		simple_repeat		0.151981	0.514196
AATTTTTA	0	1	16181	90285	16181	106467	0	0.151981		simple_repeat		1	1
AATTTTTC	1	3	16180	90283	16181	106467	0.25	0.151981		simple_repeat		0.482849	1
ACAATCAT	0	1	16181	90285	16181	106467	0	0.151981		simple_repeat		1	1
ACAATTCT	0	1	16181	90285	16181	106467	0	0.151981		simple_repeat		1	1
ACAGACAA	0	1	16181	90285	16181	106467	0	0.151981		simple_repeat		1	1
ACTAATTC	0	1	16181	90285	16181	106467	0	0.151981		simple_repeat		1	1
ACTATTTT	0	2	16181	90284	16181	106467	0	0.151981		simple_repeat		1	1
AGAATGAA	0	1	16181	90285	16181	106467	0	0.151981		simple_repeat		1	1
AGAATTTC	0	1	16181	90285	16181	106467	0	0.151981		simple_repeat		1	1
ATAATGTT	1	1	16180	90285	16181	106467	0.5	0.151981		simple_repeat		0.280866	0.77768
ATACTATA	1	0	16180	90286	16181	106467	1	0.151981		simple_repeat		0.151981	0.514196
ATAGAGAA	0	1	16181	90285	16181	106467	0	0.151981		simple_repeat		1	1
ATATACAA	0	1	16181	90285	16181	106467	0	0.151981		simple_repeat		1	1
ATATTACT	0	1	16181	90285	16181	106467	0	0.151981		simple_repeat		1	1
ATATTGTT	1	0	16180	90286	16181	106467	1	0.151981		simple_repeat		0.151981	0.514196
ATATTTAT	1	9	16180	90277	16181	106467	0.1	0.151981		simple_repeat		1	1
ATCAAGAA	0	2	16181	90284	16181	106467	0	0.151981		simple_repeat		1	1
ATCACATC	0	1	16181	90285	16181	106467	0	0.151981		simple_repeat		1	1
ATCTTTAA	1	0	16180	90286	16181	106467	1	0.151981		simple_repeat		0.151981	0.514196
ATCTTTCT	0	2	16181	90284	16181	106467	0	0.151981		simple_repeat		1	1
ATGAATTT	0	3	16181	90283	16181	106467	0	0.151981		simple_repeat		1	1
ATGTTTGT	1	0	16180	90286	16181	106467	1	0.151981		simple_repeat		0.151981	0.514196
ATGTTTTG	0	3	16181	90283	16181	106467	0	0.151981		simple_repeat		1	1
ATTAACTA	0	1	16181	90285	16181	106467	0	0.151981		simple_repeat		1	1
ATTATTTC	0	1	16181	90285	16181	106467	0	0.151981		simple_repeat		1	1
ATTATTTG	0	2	16181	90284	16181	106467	0	0.151981		simple_repeat		1	1
ATTCTATT	1	0	16180	90286	16181	106467	1	0.151981		simple_repeat		0.151981	0.514196
ATTTAACA	1	1	16180	90285	16181	106467	0.5	0.151981		simple_repeat		0.280866	0.77768
ATTTAATG	0	2	16181	90284	16181	106467	0	0.151981		simple_repeat		1	1
ATTTACAA	0	1	16181	90285	16181	106467	0	0.151981		simple_repeat		1	1
ATTTACAT	0	1	16181	90285	16181	106467	0	0.151981		simple_repeat		1	1
ATTTATAA	1	0	16180	90286	16181	106467	1	0.151981		simple_repeat		0.151981	0.514196
ATTTCTCC	0	1	16181	90285	16181	106467	0	0.151981		simple_repeat		1	1
ATTTGTTC	1	0	16180	90286	16181	106467	1	0.151981		simple_repeat		0.151981	0.514196
ATTTTAGG	0	1	16181	90285	16181	106467	0	0.151981		simple_repeat		1	1
ATTTTATG	0	2	16181	90284	16181	106467	0	0.151981		simple_repeat		1	1
ATTTTATT	1	2	16180	90284	16181	106467	0.333333	0.151981		simple_repeat		0.390163	0.942834
ATTTTCAA	1	1	16180	90285	16181	106467	0.5	0.151981		simple_repeat		0.280866	0.77768
ATTTTCTG	0	1	16181	90285	16181	106467	0	0.151981		simple_repeat		1	1
ATTTTGAA	0	1	16181	90285	16181	106467	0	0.151981		simple_repeat		1	1
ATTTTGAT	0	2	16181	90284	16181	106467	0	0.151981		simple_repeat		1	1
CAATTGAT	0	1	16181	90285	16181	106467	0	0.151981		simple_repeat		1	1
CACTTCTT	0	1	16181	90285	16181	106467	0	0.151981		simple_repeat		1	1
CACTTTTT	0	3	16181	90283	16181	106467	0	0.151981		simple_repeat		1	1
CATATATT	0	1	16181	90285	16181	106467	0	0.151981		simple_repeat		1	1
CATTCTTA	1	0	16180	90286	16181	106467	1	0.151981		simple_repeat		0.151981	0.514196
CATTTAGA	0	1	16181	90285	16181	106467	0	0.151981		simple_repeat		1	1
CTCATTAA	0	1	16181	90285	16181	106467	0	0.151981		simple_repeat		1	1
CTTATTTT	1	2	16180	90284	16181	106467	0.333333	0.151981		simple_repeat		0.390163	0.942834
CTTCTCTT	1	0	16180	90286	16181	106467	1	0.151981		simple_repeat		0.151981	0.514196
CTTTACTG	0	1	16181	90285	16181	106467	0	0.151981		simple_repeat		1	1
CTTTATGT	0	1	16181	90285	16181	106467	0	0.151981		simple_repeat		1	1
CTTTCTCT	0	1	16181	90285	16181	106467	0	0.151981		simple_repeat		1	1
CTTTTAAT	0	2	16181	90284	16181	106467	0	0.151981		simple_repeat		1	1
GAATATTA	0	1	16181	90285	16181	106467	0	0.151981		simple_repeat		1	1
GACAGAAG	0	1	16181	90285	16181	106467	0	0.151981		simple_repeat		1	1
GACAGACG	2	16	16179	90270	16181	106467	0.111111	0.151981		simple_repeat		1	1
GACAGGAG	1	0	16180	90286	16181	106467	1	0.151981		simple_repeat		0.151981	0.514196
GAGAGAAT	0	2	16181	90284	16181	106467	0	0.151981		simple_repeat		1	1
GCTGTTCT	0	5	16181	90281	16181	106467	0	0.151981		simple_repeat		1	1
GGCTGTTC	5	71	16176	90215	16181	106467	0.0657895	0.151981		simple_repeat		0.036453	0.200919
TAATAATT	1	5	16180	90281	16181	106467	0.166667	0.151981		simple_repeat		1	1
TAATGAAT	1	1	16180	90285	16181	106467	0.5	0.151981		simple_repeat		0.280866	0.77768
TAATTATG	0	1	16181	90285	16181	106467	0	0.151981		simple_repeat		1	1
TAATTGAA	0	2	16181	90284	16181	106467	0	0.151981		simple_repeat		1	1
TACTTTAA	0	1	16181	90285	16181	106467	0	0.151981		simple_repeat		1	1
TAGATTGA	1	0	16180	90286	16181	106467	1	0.151981		simple_repeat		0.151981	0.514196
TATACTTT	0	1	16181	90285	16181	106467	0	0.151981		simple_repeat		1	1
TATATCAT	0	1	16181	90285	16181	106467	0	0.151981		simple_repeat		1	1
TATCTCTT	0	1	16181	90285	16181	106467	0	0.151981		simple_repeat		1	1
TATGTATA	0	1	16181	90285	16181	106467	0	0.151981		simple_repeat		1	1
TATTCCTT	0	1	16181	90285	16181	106467	0	0.151981		simple_repeat		1	1
TATTGTTT	0	3	16181	90283	16181	106467	0	0.151981		simple_repeat		1	1
TATTTAAT	1	3	16180	90283	16181	106467	0.25	0.151981		simple_repeat		0.482849	1
TATTTCAA	0	4	16181	90282	16181	106467	0	0.151981		simple_repeat		1	1
TCAATGTA	0	2	16181	90284	16181	106467	0	0.151981		simple_repeat		1	1
TCATTTAT	0	1	16181	90285	16181	106467	0	0.151981		simple_repeat		1	1
TCTTCATC	0	1	16181	90285	16181	106467	0	0.151981		simple_repeat		1	1
TCTTCTTT	0	2	16181	90284	16181	106467	0	0.151981		simple_repeat		1	1
TCTTTTCA	0	3	16181	90283	16181	106467	0	0.151981		simple_repeat		1	1
TGAATTGA	0	2	16181	90284	16181	106467	0	0.151981		simple_repeat		1	1
TGATGTAT	1	1	16180	90285	16181	106467	0.5	0.151981		simple_repeat		0.280866	0.77768
TGCTATTT	0	1	16181	90285	16181	106467	0	0.151981		simple_repeat		1	1
TGCTGTGA	0	1	16181	90285	16181	106467	0	0.151981		simple_repeat		1	1
TGGCTGAC	0	1	16181	90285	16181	106467	0	0.151981		simple_repeat		1	1
TGTATTTA	0	1	16181	90285	16181	106467	0	0.151981		simple_repeat		1	1
TGTCTGTC	0	1	16181	90285	16181	106467	0	0.151981		simple_repeat		1	1
TTAATCAT	1	0	16180	90286	16181	106467	1	0.151981		simple_repeat		0.151981	0.514196
TTACATTT	0	1	16181	90285	16181	106467	0	0.151981		simple_repeat		1	1
TTACTTGA	0	1	16181	90285	16181	106467	0	0.151981		simple_repeat		1	1
TTAGTTTT	0	2	16181	90284	16181	106467	0	0.151981		simple_repeat		1	1
TTATAGAT	0	1	16181	90285	16181	106467	0	0.151981		simple_repeat		1	1
TTATATAA	0	1	16181	90285	16181	106467	0	0.151981		simple_repeat		1	1
TTATATTC	0	2	16181	90284	16181	106467	0	0.151981		simple_repeat		1	1
TTATCTCA	0	1	16181	90285	16181	106467	0	0.151981		simple_repeat		1	1
TTATCTTT	1	3	16180	90283	16181	106467	0.25	0.151981		simple_repeat		0.482849	1
TTATGCTC	0	1	16181	90285	16181	106467	0	0.151981		simple_repeat		1	1
TTATTTAT	0	1	16181	90285	16181	106467	0	0.151981		simple_repeat		1	1
TTCAATAA	1	1	16180	90285	16181	106467	0.5	0.151981		simple_repeat		0.280866	0.77768
TTCATATC	0	1	16181	90285	16181	106467	0	0.151981		simple_repeat		1	1
TTCATTTC	0	3	16181	90283	16181	106467	0	0.151981		simple_repeat		1	1
TTCTATAA	0	1	16181	90285	16181	106467	0	0.151981		simple_repeat		1	1
TTCTCTTA	0	1	16181	90285	16181	106467	0	0.151981		simple_repeat		1	1
TTGATTAG	1	0	16180	90286	16181	106467	1	0.151981		simple_repeat		0.151981	0.514196
TTGATTGT	1	0	16180	90286	16181	106467	1	0.151981		simple_repeat		0.151981	0.514196
TTGTATTA	0	1	16181	90285	16181	106467	0	0.151981		simple_repeat		1	1
TTTAACTT	0	1	16181	90285	16181	106467	0	0.151981		simple_repeat		1	1
TTTAATAT	1	6	16180	90280	16181	106467	0.142857	0.151981		simple_repeat		1	1
TTTAATTC	0	2	16181	90284	16181	106467	0	0.151981		simple_repeat		1	1
TTTAATTG	0	1	16181	90285	16181	106467	0	0.151981		simple_repeat		1	1
TTTATATT	0	4	16181	90282	16181	106467	0	0.151981		simple_repeat		1	1
TTTATCTA	0	1	16181	90285	16181	106467	0	0.151981		simple_repeat		1	1
TTTATGAC	0	1	16181	90285	16181	106467	0	0.151981		simple_repeat		1	1
TTTCATGA	0	1	16181	90285	16181	106467	0	0.151981		simple_repeat		1	1
TTTCGTAA	0	1	16181	90285	16181	106467	0	0.151981		simple_repeat		1	1
TTTCTATT	0	2	16181	90284	16181	106467	0	0.151981		simple_repeat		1	1
TTTCTCAA	0	2	16181	90284	16181	106467	0	0.151981		simple_repeat		1	1
TTTGTTAA	1	0	16180	90286	16181	106467	1	0.151981		simple_repeat		0.151981	0.514196
TTTGTTCT	0	1	16181	90285	16181	106467	0	0.151981		simple_repeat		1	1
TTTTAAGA	0	2	16181	90284	16181	106467	0	0.151981		simple_repeat		1	1
TTTTAGAA	0	1	16181	90285	16181	106467	0	0.151981		simple_repeat		1	1
TTTTATGT	0	1	16181	90285	16181	106467	0	0.151981		simple_repeat		1	1
TTTTCACA	1	0	16180	90286	16181	106467	1	0.151981		simple_repeat		0.151981	0.514196
TTTTCTCT	0	1	16181	90285	16181	106467	0	0.151981		simple_repeat		1	1
TTTTTTGA	0	1	16181	90285	16181	106467	0	0.151981		simple_repeat		1	1
AAAATTTCT	0	1	16181	90285	16181	106467	0	0.151981		simple_repeat		1	1
AAAGATCCA	0	3	16181	90283	16181	106467	0	0.151981		simple_repeat		1	1
AAATTTTTG	0	1	16181	90285	16181	106467	0	0.151981		simple_repeat		1	1
AACAAGCTG	0	1	16181	90285	16181	106467	0	0.151981		simple_repeat		1	1
AACTTTCTC	1	0	16180	90286	16181	106467	1	0.151981		simple_repeat		0.151981	0.514196
AATCGCAAA	0	3	16181	90283	16181	106467	0	0.151981		simple_repeat		1	1
AATCGCAGA	1	4	16180	90282	16181	106467	0.2	0.151981		simple_repeat		0.561449	1
AATGAATCA	0	1	16181	90285	16181	106467	0	0.151981		simple_repeat		1	1
AATTCTTGC	1	0	16180	90286	16181	106467	1	0.151981		simple_repeat		0.151981	0.514196
AATTTATTC	0	1	16181	90285	16181	106467	0	0.151981		simple_repeat		1	1
AATTTTCAT	0	1	16181	90285	16181	106467	0	0.151981		simple_repeat		1	1
AATTTTCGT	0	4	16181	90282	16181	106467	0	0.151981		simple_repeat		1	1
AGATCTTTT	0	4	16181	90282	16181	106467	0	0.151981		simple_repeat		1	1
AGTTTTTGA	0	1	16181	90285	16181	106467	0	0.151981		simple_repeat		1	1
rnd-1_family-190	47	7	16134	90279	16181	106467	0.87037	0.151981	1	Unknown		1.90247e-31	1.71808e-29
ATCCAGAGA	0	1	16181	90285	16181	106467	0	0.151981		simple_repeat		1	1
ATGGACCAA	0	1	16181	90285	16181	106467	0	0.151981		simple_repeat		1	1
ATTATATAT	0	1	16181	90285	16181	106467	0	0.151981		simple_repeat		1	1
ATTGAAGAA	0	1	16181	90285	16181	106467	0	0.151981		simple_repeat		1	1
ATTGAATTT	0	1	16181	90285	16181	106467	0	0.151981		simple_repeat		1	1
ATTTATATC	0	1	16181	90285	16181	106467	0	0.151981		simple_repeat		1	1
CCTCCCATA	0	1	16181	90285	16181	106467	0	0.151981		simple_repeat		1	1
CTTTCGTTA	0	4	16181	90282	16181	106467	0	0.151981		simple_repeat		1	1
GCTGGCTGG	0	1	16181	90285	16181	106467	0	0.151981		simple_repeat		1	1
GCTTTTTGA	1	0	16180	90286	16181	106467	1	0.151981		simple_repeat		0.151981	0.514196
TAATTAAGT	0	1	16181	90285	16181	106467	0	0.151981		simple_repeat		1	1
TAGCATTTA	0	1	16181	90285	16181	106467	0	0.151981		simple_repeat		1	1
TCACACTCA	0	2	16181	90284	16181	106467	0	0.151981		simple_repeat		1	1
TGATGATCA	0	1	16181	90285	16181	106467	0	0.151981		simple_repeat		1	1
TGCGCGAAA	0	1	16181	90285	16181	106467	0	0.151981		simple_repeat		1	1
TTATCTTCA	0	1	16181	90285	16181	106467	0	0.151981		simple_repeat		1	1
TTCAGAAAA	0	1	16181	90285	16181	106467	0	0.151981		simple_repeat		1	1
TTCGCTTTC	0	1	16181	90285	16181	106467	0	0.151981		simple_repeat		1	1
TTTCAAATT	1	0	16180	90286	16181	106467	1	0.151981		simple_repeat		0.151981	0.514196
TTTCGAATG	0	1	16181	90285	16181	106467	0	0.151981		simple_repeat		1	1
TTTCGGATA	0	1	16181	90285	16181	106467	0	0.151981		simple_repeat		1	1
TTTGCGATC	0	1	16181	90285	16181	106467	0	0.151981		simple_repeat		1	1
TTTTCGCTA	0	4	16181	90282	16181	106467	0	0.151981		simple_repeat		1	1
TTTTGATAT	8	21	16173	90265	16181	106467	0.275862	0.151981		simple_repeat		0.0708547	0.336775
TTTTTATCA	0	1	16181	90285	16181	106467	0	0.151981		simple_repeat		1	1
AAAAGATCCT	0	33	16181	90253	16181	106467	0	0.151981		simple_repeat		0.00667173	0.050209
AAAAGATCGC	1	26	16180	90260	16181	106467	0.037037	0.151981		simple_repeat		0.110648	0.447935
AAAGATCCCA	0	12	16181	90274	16181	106467	0	0.151981		simple_repeat		0.234139	0.71583
AAAGATCTCA	1	6	16180	90280	16181	106467	0.142857	0.151981		simple_repeat		1	1
AAAGATCTTA	0	19	16181	90267	16181	106467	0	0.151981		simple_repeat		0.100303	0.42338
AAAGATTGCA	0	9	16181	90277	16181	106467	0	0.151981		simple_repeat		0.371898	0.934921
AAAGATTTCA	1	2	16180	90284	16181	106467	0.333333	0.151981		simple_repeat		0.390163	0.942834
AAATAGCTAA	0	1	16181	90285	16181	106467	0	0.151981		simple_repeat		1	1
AACGAAAGAT	1	23	16180	90263	16181	106467	0.0416667	0.151981		simple_repeat		0.16208	0.53752
AAGATTGTAA	1	0	16180	90286	16181	106467	1	0.151981		simple_repeat		0.151981	0.514196
AAGCGCTTGC	0	1	16181	90285	16181	106467	0	0.151981		simple_repeat		1	1
AATATTTATC	1	1	16180	90285	16181	106467	0.5	0.151981		simple_repeat		0.280866	0.77768
AATCGCAAGA	0	1	16181	90285	16181	106467	0	0.151981		simple_repeat		1	1
AATTCCTCGG	0	4	16181	90282	16181	106467	0	0.151981		simple_repeat		1	1
AATTGGGCGG	0	1	16181	90285	16181	106467	0	0.151981		simple_repeat		1	1
AATTTCTATG	0	1	16181	90285	16181	106467	0	0.151981		simple_repeat		1	1
ACAAAACGTT	1	0	16180	90286	16181	106467	1	0.151981		simple_repeat		0.151981	0.514196
ACGAAAATTA	0	2	16181	90284	16181	106467	0	0.151981		simple_repeat		1	1
AGATCAAATA	0	1	16181	90285	16181	106467	0	0.151981		simple_repeat		1	1
AGATCCCTAA	0	1	16181	90285	16181	106467	0	0.151981		simple_repeat		1	1
AGATCTTTTC	0	5	16181	90281	16181	106467	0	0.151981		simple_repeat		1	1
ATATTCGAAT	1	1	16180	90285	16181	106467	0.5	0.151981		simple_repeat		0.280866	0.77768
ATCTTTAAAG	1	0	16180	90286	16181	106467	1	0.151981		simple_repeat		0.151981	0.514196
ATCTTTTACG	0	3	16181	90283	16181	106467	0	0.151981		simple_repeat		1	1
ATGAATTTTT	0	1	16181	90285	16181	106467	0	0.151981		simple_repeat		1	1
ATTCCGTGGA	0	1	16181	90285	16181	106467	0	0.151981		simple_repeat		1	1
CAGATATTTG	4	6	16177	90280	16181	106467	0.4	0.151981		simple_repeat		0.0521071	0.262661
CCTGCGCAGG	0	1	16181	90285	16181	106467	0	0.151981		simple_repeat		1	1
CGAAAATTAG	0	5	16181	90281	16181	106467	0	0.151981		simple_repeat		1	1
CGAAATCTTT	0	13	16181	90273	16181	106467	0	0.151981		simple_repeat		0.239738	0.719752
CGAAGGATTT	0	2	16181	90284	16181	106467	0	0.151981		simple_repeat		1	1
CGCGTAATTC	0	4	16181	90282	16181	106467	0	0.151981		simple_repeat		1	1
CGGAATTCCG	0	2	16181	90284	16181	106467	0	0.151981		simple_repeat		1	1
CGGAATTCTG	0	1	16181	90285	16181	106467	0	0.151981		simple_repeat		1	1
GATAATTGCG	0	1	16181	90285	16181	106467	0	0.151981		simple_repeat		1	1
GGAGCACTTT	0	6	16181	90280	16181	106467	0	0.151981		simple_repeat		0.600072	1
GTGCTTTAAC	1	0	16180	90286	16181	106467	1	0.151981		simple_repeat		0.151981	0.514196
TAGCTATTTG	0	1	16181	90285	16181	106467	0	0.151981		simple_repeat		1	1
TATATATACG	0	6	16181	90280	16181	106467	0	0.151981		simple_repeat		0.600072	1
TATATGCGCA	0	2	16181	90284	16181	106467	0	0.151981		simple_repeat		1	1
TATATTTCAA	0	1	16181	90285	16181	106467	0	0.151981		simple_repeat		1	1
TATGCATTGG	0	2	16181	90284	16181	106467	0	0.151981		simple_repeat		1	1
TATTTATAAA	1	0	16180	90286	16181	106467	1	0.151981		simple_repeat		0.151981	0.514196
TGCATACTAA	6	21	16175	90265	16181	106467	0.222222	0.151981		simple_repeat		0.28661	0.787091
TGCGGAATTG	0	1	16181	90285	16181	106467	0	0.151981		simple_repeat		1	1
TTAATTAAAT	0	6	16181	90280	16181	106467	0	0.151981		simple_repeat		0.600072	1
TTTAGCGATC	2	0	16179	90286	16181	106467	1	0.151981		simple_repeat		0.0230971	0.143471
TTTCGCGCAC	0	1	16181	90285	16181	106467	0	0.151981		simple_repeat		1	1
TTTCGTAAGA	0	7	16181	90279	16181	106467	0	0.151981		simple_repeat		0.604329	1
TTTCGTTTAC	1	0	16180	90286	16181	106467	1	0.151981		simple_repeat		0.151981	0.514196
TTTGATCAAA	1	0	16180	90286	16181	106467	1	0.151981		simple_repeat		0.151981	0.514196
TTTTCCTCTT	2	3	16179	90283	16181	106467	0.4	0.151981		simple_repeat		0.168448	0.550859
TTTTCGTAAG	0	1	16181	90285	16181	106467	0	0.151981		simple_repeat		1	1
TTTTTGGATC	0	1	16181	90285	16181	106467	0	0.151981		simple_repeat		1	1
GATGCGCATCA	0	1	16181	90285	16181	106467	0	0.151981		simple_repeat		1	1
rnd-1_family-169	90	17	16091	90269	16181	106467	0.841121	0.151981	1	Unknown		2.74891e-56	1.07574e-53
rnd-1_family-1	26	323	16155	89963	16181	106467	0.0744986	0.151981	0	Unknown		1.79075e-05	0.000262792
rnd-1_family-2	47	420	16134	89866	16181	106467	0.100642	0.151981	0	Unknown		0.00149976	0.013544
rnd-1_family-3	67	433	16114	89853	16181	106467	0.134	0.151981		RC/Helitron		0.288358	0.787091
rnd-1_family-4	47	288	16134	89998	16181	106467	0.140299	0.151981		Unknown		0.594085	1
rnd-1_family-5	19	88	16162	90198	16181	106467	0.17757	0.151981		RC/Helitron		0.421582	1
rnd-5_family-2298	23	6	16158	90280	16181	106467	0.793103	0.151981	1	Unknown		2.77208e-14	9.29836e-13
rnd-1_family-7	58	271	16123	90015	16181	106467	0.176292	0.151981		Unknown		0.218514	0.68961
rnd-1_family-8	142	770	16039	89516	16181	106467	0.155702	0.151981		Unknown		0.745788	1
rnd-1_family-9	83	526	16098	89760	16181	106467	0.136289	0.151981		RC/Helitron		0.308105	0.825834
rnd-5_family-3	29	158	16152	90128	16181	106467	0.15508	0.151981		Unknown		0.918717	1
rnd-1_family-10	130	688	16051	89598	16181	106467	0.158924	0.151981		RC/Helitron		0.590646	1
rnd-1_family-11	91	671	16090	89615	16181	106467	0.119423	0.151981		Unknown		0.0112685	0.0811606
rnd-1_family-12	28	96	16153	90190	16181	106467	0.225806	0.151981		Unknown		0.0321542	0.179757
rnd-1_family-13	90	408	16091	89878	16181	106467	0.180723	0.151981		Unknown		0.0795437	0.360557
rnd-5_family-7176	30	8	16151	90278	16181	106467	0.789474	0.151981	1	Unknown		3.81698e-18	1.68653e-16
rnd-5_family-1122	66	20	16115	90266	16181	106467	0.767442	0.151981	1	Unknown		6.43605e-37	1.07942e-34
rnd-1_family-97	262	101	15919	90185	16181	106467	0.721763	0.151981	1	Unknown		4.30214e-131	5.05071e-128
rnd-1_family-17	128	654	16053	89632	16181	106467	0.163683	0.151981		Unknown		0.368051	0.934921
rnd-1_family-232	39	16	16142	90270	16181	106467	0.709091	0.151981	1	Unknown		2.72507e-20	1.45419e-18
rnd-1_family-19	57	310	16124	89976	16181	106467	0.155313	0.151981		Unknown		0.827291	1
rnd-1_family-20	12	166	16169	90120	16181	106467	0.0674157	0.151981	0	DNA/TcMar-Tc2		0.000776731	0.00735389
rnd-1_family-166	7	3	16174	90283	16181	106467	0.7	0.151981	1	Unknown		0.000146514	0.00173745
rnd-1_family-22	1	5	16180	90281	16181	106467	0.166667	0.151981		RC/Helitron		1	1
rnd-1_family-23	57	336	16124	89950	16181	106467	0.145038	0.151981		Unknown		0.778193	1
rnd-1_family-24	5	26	16176	90260	16181	106467	0.16129	0.151981		RC/Helitron		0.804124	1
rnd-1_family-25	15	126	16166	90160	16181	106467	0.106383	0.151981		RC/Helitron		0.157936	0.526752
rnd-1_family-26	12	214	16169	90072	16181	106467	0.0530973	0.151981	0	Unknown		6.37832e-06	0.000108524
rnd-1_family-27	3	5	16178	90281	16181	106467	0.375	0.151981		Unknown		0.108553	0.444046
rnd-1_family-28	72	435	16109	89851	16181	106467	0.142012	0.151981		Unknown		0.576823	1
rnd-1_family-29	2	8	16179	90278	16181	106467	0.2	0.151981		Unknown		0.655294	1
rnd-1_family-237	20	11	16161	90275	16181	106467	0.645161	0.151981	1	Unknown		6.52691e-10	1.63034e-08
rnd-1_family-31	1	11	16180	90275	16181	106467	0.0833333	0.151981		RC/Helitron		1	1
rnd-5_family-607	58	32	16123	90254	16181	106467	0.644444	0.151981	1	Unknown		4.43574e-26	3.25473e-24
rnd-1_family-88	81	47	16100	90239	16181	106467	0.632812	0.151981	1	Unknown		5.72636e-35	7.46972e-33
rnd-1_family-34	32	187	16149	90099	16181	106467	0.146119	0.151981		Unknown		0.92487	1
rnd-1_family-35	39	156	16142	90130	16181	106467	0.2	0.151981		Unknown		0.0715172	0.338553
rnd-1_family-36	24	172	16157	90114	16181	106467	0.122449	0.151981		RC/Helitron		0.274116	0.77768
rnd-1_family-37	29	138	16152	90148	16181	106467	0.173653	0.151981		Unknown		0.449515	1
rnd-1_family-38	66	270	16115	90016	16181	106467	0.196429	0.151981		RC/Helitron		0.0270535	0.159602
rnd-1_family-39	3	27	16178	90259	16181	106467	0.1	0.151981		Unknown		0.61133	1
rnd-1_family-40	0	1	16181	90285	16181	106467	0	0.151981		Unknown		1	1
rnd-1_family-6	377	1708	15804	88578	16181	106467	0.180815	0.151981	1	RC/Helitron	26.8903	0.000309108	0.00329902
rnd-1_family-42	50	394	16131	89892	16181	106467	0.112613	0.151981		Unknown		0.0202309	0.131221
rnd-1_family-43	46	184	16135	90102	16181	106467	0.2	0.151981		Unknown		0.0527659	0.263605
rnd-1_family-44	14	62	16167	90224	16181	106467	0.184211	0.151981		RC/Helitron		0.424079	1
rnd-1_family-45	28	126	16153	90160	16181	106467	0.181818	0.151981		Unknown		0.311322	0.832556
rnd-1_family-46	44	229	16137	90057	16181	106467	0.161172	0.151981		Unknown		0.672856	1
rnd-1_family-47	7	19	16174	90267	16181	106467	0.269231	0.151981		Unknown		0.101873	0.427137
rnd-4_family-767	305	196	15876	90090	16181	106467	0.608782	0.151981	1	Unknown		6.61304e-121	3.88186e-118
rnd-1_family-49	25	123	16156	90163	16181	106467	0.168919	0.151981		Unknown		0.566393	1
rnd-1_family-211	9	6	16172	90280	16181	106467	0.6	0.151981	1	Unknown		8.98057e-05	0.00113368
rnd-1_family-51	28	346	16153	89940	16181	106467	0.0748663	0.151981	0	Unknown		9.26165e-06	0.000153143
rnd-5_family-1687	112	92	16069	90194	16181	106467	0.54902	0.151981	1	Unknown		2.95885e-39	5.78949e-37
rnd-1_family-53	1	10	16180	90276	16181	106467	0.0909091	0.151981		Unknown		1	1
rnd-1_family-54	19	120	16162	90166	16181	106467	0.136691	0.151981		Unknown		0.722732	1
rnd-1_family-55	34	122	16147	90164	16181	106467	0.217949	0.151981		Unknown		0.0254845	0.154606
rnd-1_family-56	8	15	16173	90271	16181	106467	0.347826	0.151981		Unknown		0.0163871	0.108081
rnd-1_family-235	24	23	16157	90263	16181	106467	0.510638	0.151981	1	Unknown		9.91738e-09	2.23904e-07
rnd-1_family-58	4	6	16177	90280	16181	106467	0.4	0.151981		Unknown		0.0521071	0.262661
rnd-1_family-59	10	24	16171	90262	16181	106467	0.294118	0.151981		Unknown		0.0297218	0.167265
rnd-1_family-60	4	12	16177	90274	16181	106467	0.25	0.151981		Unknown		0.288577	0.787091
rnd-1_family-61	19	112	16162	90174	16181	106467	0.145038	0.151981		Unknown		0.903468	1
rnd-1_family-62	12	61	16169	90225	16181	106467	0.164384	0.151981		Unknown		0.74436	1
rnd-1_family-63	15	50	16166	90236	16181	106467	0.230769	0.151981		Unknown		0.0835546	0.371565
rnd-1_family-64	21	121	16160	90165	16181	106467	0.147887	0.151981		RC/Helitron		1	1
rnd-1_family-65	25	103	16156	90183	16181	106467	0.195312	0.151981		Unknown		0.175136	0.566417
rnd-1_family-66	18	49	16163	90237	16181	106467	0.268657	0.151981		Unknown		0.0154277	0.104694
rnd-1_family-67	27	224	16154	90062	16181	106467	0.10757	0.151981		Unknown		0.0523895	0.262843
rnd-1_family-68	38	153	16143	90133	16181	106467	0.198953	0.151981		Unknown		0.0853535	0.373899
TAGTTG	21	22	16160	90264	16181	106467	0.488372	0.151981	1	simple_repeat		2.21547e-07	4.56309e-06
rnd-1_family-70	25	85	16156	90201	16181	106467	0.227273	0.151981		DNA/CMC-EnSpm		0.0331404	0.184393
rnd-1_family-71	5	35	16176	90251	16181	106467	0.125	0.151981		Unknown		0.825918	1
rnd-1_family-72	1	62	16180	90224	16181	106467	0.015873	0.151981	0	Unknown		0.000644417	0.00630455
rnd-1_family-73	24	160	16157	90126	16181	106467	0.130435	0.151981		Unknown		0.472197	1
rnd-1_family-74	59	62	16122	90224	16181	106467	0.487603	0.151981	1	Unknown		4.14499e-18	1.73793e-16
rnd-1_family-75	1	49	16180	90237	16181	106467	0.02	0.151981	0	Unknown		0.00485058	0.0377125
rnd-1_family-76	25	172	16156	90114	16181	106467	0.126904	0.151981		Unknown		0.371507	0.934921
rnd-1_family-14	53	58	16128	90228	16181	106467	0.477477	0.151981	1	Unknown		6.2838e-16	2.30537e-14
rnd-1_family-78	1	10	16180	90276	16181	106467	0.0909091	0.151981		Unknown		1	1
rnd-1_family-79	16	45	16165	90241	16181	106467	0.262295	0.151981		RC/Helitron		0.0297771	0.167265
rnd-1_family-80	3	22	16178	90264	16181	106467	0.12	0.151981		Unknown		1	1
rnd-1_family-81	16	192	16165	90094	16181	106467	0.0769231	0.151981	0	Unknown		0.0018309	0.015922
rnd-1_family-82	64	409	16117	89877	16181	106467	0.135307	0.151981		Unknown		0.335823	0.891983
rnd-1_family-83	12	34	16169	90252	16181	106467	0.26087	0.151981		Unknown		0.0602794	0.294867
rnd-1_family-84	4	99	16177	90187	16181	106467	0.038835	0.151981	0	Unknown		0.000479567	0.00485355
rnd-1_family-85	8	187	16173	90099	16181	106467	0.0410256	0.151981	0	Unknown		1.13544e-06	2.15002e-05
rnd-1_family-86	21	87	16160	90199	16181	106467	0.194444	0.151981		DNA/TcMar-Fot1		0.22658	0.705469
rnd-1_family-48	10	11	16171	90275	16181	106467	0.47619	0.151981	1	Unknown		0.000456874	0.00466408
rnd-1_family-89	13	189	16168	90097	16181	106467	0.0643564	0.151981	0	Unknown		0.000176797	0.00202502
rnd-1_family-90	9	407	16172	89879	16181	106467	0.0216346	0.151981	0	Unknown		6.88701e-19	3.3689e-17
rnd-1_family-91	5	12	16176	90274	16181	106467	0.294118	0.151981		Unknown		0.163807	0.540195
rnd-1_family-230	16	18	16165	90268	16181	106467	0.470588	0.151981	1	Unknown		1.12308e-05	0.000173486
rnd-1_family-93	22	104	16159	90182	16181	106467	0.174603	0.151981		Unknown		0.457092	1
rnd-1_family-94	10	315	16171	89971	16181	106467	0.0307692	0.151981	0	Unknown		1.1054e-12	3.32754e-11
rnd-1_family-95	20	150	16161	90136	16181	106467	0.117647	0.151981		Unknown		0.239798	0.719752
rnd-1_family-96	6	23	16175	90263	16181	106467	0.206897	0.151981		SINE/MIR		0.433674	1
rnd-1_family-218	57	72	16124	90214	16181	106467	0.44186	0.151981	1	Unknown		3.94143e-15	1.36095e-13
rnd-1_family-98	7	121	16174	90165	16181	106467	0.0546875	0.151981	0	Unknown		0.00117866	0.0109822
rnd-1_family-99	8	32	16173	90254	16181	106467	0.2	0.151981		Unknown		0.378862	0.940346
rnd-1_family-156	54	71	16127	90215	16181	106467	0.432	0.151981	1	Unknown		6.4449e-14	2.10175e-12
rnd-3_family-14	53	341	16128	89945	16181	106467	0.134518	0.151981		Unknown		0.361033	0.929503
rnd-3_family-15	39	531	16142	89755	16181	106467	0.0684211	0.151981	0	Unknown		1.24418e-09	2.98094e-08
rnd-5_family-16	27	117	16154	90169	16181	106467	0.1875	0.151981		Satellite		0.244591	0.73066
rnd-5_family-18	14	19	16167	90267	16181	106467	0.424242	0.151981	1	Unknown		0.000160257	0.00188141
rnd-1_family-16	295	804	15886	89482	16181	106467	0.268426	0.151981	1	DNA/hAT-hATm	21.0415	2.10538e-23	1.37317e-21
rnd-5_family-90	15	73	16166	90213	16181	106467	0.170455	0.151981		rRNA		0.654997	1
rnd-1_family-100	7	45	16174	90241	16181	106467	0.134615	0.151981		Unknown		0.848366	1
rnd-1_family-101	27	135	16154	90151	16181	106467	0.166667	0.151981		Unknown		0.584233	1
rnd-3_family-12	157	487	16024	89799	16181	106467	0.243789	0.151981	1	DNA/hAT	11.1984	1.04719e-09	2.56126e-08
rnd-1_family-103	7	27	16174	90259	16181	106467	0.205882	0.151981		Unknown		0.343874	0.90721
rnd-1_family-104	3	20	16178	90266	16181	106467	0.130435	0.151981		Unknown		1	1
rnd-1_family-182	49	71	16132	90215	16181	106467	0.408333	0.151981	1	Unknown		1.11511e-11	3.11701e-10
rnd-1_family-106	8	83	16173	90203	16181	106467	0.0879121	0.151981		Unknown		0.106559	0.440496
rnd-1_family-107	9	35	16172	90251	16181	106467	0.204545	0.151981		Unknown		0.298625	0.811542
rnd-1_family-108	13	81	16168	90205	16181	106467	0.138298	0.151981		LTR/Gypsy		0.885469	1
rnd-1_family-109	0	6	16181	90280	16181	106467	0	0.151981		Unknown		0.600072	1
rnd-1_family-110	1	78	16180	90208	16181	106467	0.0126582	0.151981	0	Unknown		5.62634e-05	0.000759233
rnd-1_family-111	2	40	16179	90246	16181	106467	0.047619	0.151981		Unknown		0.0809476	0.365207
rnd-1_family-112	25	105	16156	90181	16181	106467	0.192308	0.151981		Unknown		0.220151	0.692914
rnd-1_family-113	1	8	16180	90278	16181	106467	0.111111	0.151981		Unknown		1	1
rnd-1_family-114	42	180	16139	90106	16181	106467	0.189189	0.151981		Unknown		0.133568	0.514196
rnd-1_family-115	10	54	16171	90232	16181	106467	0.15625	0.151981		Unknown		0.862438	1
ATAATCAAA	16	24	16165	90262	16181	106467	0.4	0.151981	1	simple_repeat		0.000128727	0.00155799
rnd-1_family-117	5	97	16176	90189	16181	106467	0.0490196	0.151981	0	Unknown		0.00209244	0.0179309
rnd-1_family-118	24	87	16157	90199	16181	106467	0.216216	0.151981		Unknown		0.0640452	0.308152
rnd-1_family-119	22	70	16159	90216	16181	106467	0.23913	0.151981		Unknown		0.0280025	0.161151
rnd-1_family-155	49	74	16132	90212	16181	106467	0.398374	0.151981	1	Unknown		3.22314e-11	8.59994e-10
rnd-1_family-121	13	78	16168	90208	16181	106467	0.142857	0.151981		Unknown		1	1
rnd-1_family-122	27	81	16154	90205	16181	106467	0.25	0.151981		Unknown		0.00702434	0.0525259
rnd-1_family-123	1	33	16180	90253	16181	106467	0.0294118	0.151981		Unknown		0.0521295	0.262661
rnd-1_family-124	20	100	16161	90186	16181	106467	0.166667	0.151981		DNA/hAT-hATx		0.612094	1
rnd-1_family-125	1	11	16180	90275	16181	106467	0.0833333	0.151981		Unknown		1	1
rnd-1_family-126	27	111	16154	90175	16181	106467	0.195652	0.151981		Unknown		0.154546	0.518393
rnd-1_family-186	34	52	16147	90234	16181	106467	0.395349	0.151981	1	Unknown		3.89616e-08	8.47055e-07
rnd-1_family-129	17	145	16164	90141	16181	106467	0.104938	0.151981		Unknown		0.100616	0.42338
rnd-1_family-130	20	76	16161	90210	16181	106467	0.208333	0.151981		Simple_repeat		0.1528	0.51537
rnd-1_family-131	0	64	16181	90222	16181	106467	0	0.151981	0	Unknown		6.26924e-05	0.000826976
rnd-1_family-132	11	146	16170	90140	16181	106467	0.0700637	0.151981	0	Unknown		0.00253726	0.0209771
rnd-1_family-133	8	166	16173	90120	16181	106467	0.045977	0.151981	0	Unknown		1.7642e-05	0.000262174
rnd-1_family-134	4	25	16177	90261	16181	106467	0.137931	0.151981		Unknown		1	1
rnd-1_family-135	2	20	16179	90266	16181	106467	0.0909091	0.151981		SINE?		0.563372	1
rnd-5_family-1039	85	120	16096	90166	16181	106467	0.414634	0.151981	1	RC/Helitron	6.06281	1.25441e-19	6.40293e-18
rnd-1_family-138	10	88	16171	90198	16181	106467	0.102041	0.151981		Unknown		0.204468	0.650528
rnd-1_family-139	16	54	16165	90232	16181	106467	0.228571	0.151981		Unknown		0.0931393	0.404983
rnd-1_family-140	8	165	16173	90121	16181	106467	0.0462428	0.151981	0	Unknown		1.73422e-05	0.000261022
rnd-1_family-141	9	60	16172	90226	16181	106467	0.130435	0.151981		Unknown		0.738172	1
rnd-1_family-142	33	161	16148	90125	16181	106467	0.170103	0.151981		Unknown		0.483219	1
rnd-1_family-143	19	128	16162	90158	16181	106467	0.129252	0.151981		Unknown		0.491866	1
rnd-1_family-144	8	29	16173	90257	16181	106467	0.216216	0.151981		DNA/CMC-EnSpm		0.255779	0.752593
rnd-1_family-145	11	99	16170	90187	16181	106467	0.1	0.151981		Unknown		0.144079	0.514196
rnd-1_family-146	13	75	16168	90211	16181	106467	0.147727	0.151981		DNA/hAT		1	1
rnd-1_family-147	9	162	16172	90124	16181	106467	0.0526316	0.151981	0	Unknown		6.91016e-05	0.000891487
rnd-1_family-151	12	19	16169	90267	16181	106467	0.387097	0.151981	1	Unknown		0.0012479	0.0115358
rnd-1_family-69	182	295	15999	89991	16181	106467	0.381551	0.151981	1	Unknown		2.24492e-34	2.63554e-32
rnd-1_family-150	10	85	16171	90201	16181	106467	0.105263	0.151981		Unknown		0.252052	0.745363
rnd-1_family-50	14	23	16167	90263	16181	106467	0.378378	0.151981	1	Unknown		0.000656273	0.00636748
rnd-1_family-152	5	10	16176	90276	16181	106467	0.333333	0.151981		Unknown		0.0647008	0.310036
rnd-1_family-137	20	35	16161	90251	16181	106467	0.363636	0.151981	1	Unknown		9.55513e-05	0.00119338
rnd-1_family-154	17	67	16164	90219	16181	106467	0.202381	0.151981		Satellite		0.221679	0.694002
rnd-5_family-2225	12	21	16169	90265	16181	106467	0.363636	0.151981	1	Unknown		0.0023367	0.0194559
rnd-1_family-158	26	47	16155	90239	16181	106467	0.356164	0.151981	1	Unknown		1.99735e-05	0.000285963
rnd-1_family-157	3	62	16178	90224	16181	106467	0.0461538	0.151981		Unknown		0.0142917	0.0992806
rnd-1_family-52	16	29	16165	90257	16181	106467	0.355556	0.151981	1	Unknown		0.00062201	0.00618847
rnd-1_family-159	1	23	16180	90263	16181	106467	0.0416667	0.151981		RC/Helitron		0.16208	0.53752
rnd-1_family-160	10	42	16171	90244	16181	106467	0.192308	0.151981		Unknown		0.437412	1
rnd-1_family-161	1	29	16180	90257	16181	106467	0.0333333	0.151981		RC/Helitron		0.0753218	0.350904
rnd-5_family-981	26	48	16155	90238	16181	106467	0.351351	0.151981	1	Unknown		2.35686e-05	0.000333368
rnd-1_family-164	8	41	16173	90245	16181	106467	0.163265	0.151981		Unknown		0.841639	1
rnd-1_family-165	2	19	16179	90267	16181	106467	0.0952381	0.151981		Unknown		0.759807	1
rnd-1_family-148	40	77	16141	90209	16181	106467	0.34188	0.151981	1	Unknown		3.73724e-07	7.5647e-06
rnd-1_family-168	3	14	16178	90272	16181	106467	0.176471	0.151981		Unknown		0.735014	1
rnd-1_family-77	79	153	16102	90133	16181	106467	0.340517	0.151981	1	Unknown		1.13711e-12	3.33742e-11
rnd-1_family-170	7	40	16174	90246	16181	106467	0.148936	0.151981		Unknown		1	1
rnd-1_family-171	13	33	16168	90253	16181	106467	0.282609	0.151981		Unknown		0.0216435	0.138095
rnd-1_family-172	6	159	16175	90127	16181	106467	0.0363636	0.151981	0	Unknown		3.35058e-06	6.05167e-05
rnd-1_family-173	1	70	16180	90216	16181	106467	0.0140845	0.151981	0	Unknown		0.000190938	0.00213487
rnd-1_family-174	8	61	16173	90225	16181	106467	0.115942	0.151981		Unknown		0.502879	1
rnd-1_family-175	2	9	16179	90277	16181	106467	0.181818	0.151981		Unknown		0.678453	1
rnd-1_family-176	4	70	16177	90216	16181	106467	0.0540541	0.151981		Unknown		0.0145263	0.0997303
rnd-1_family-177	0	1	16181	90285	16181	106467	0	0.151981		Unknown		1	1
rnd-1_family-178	0	1	16181	90285	16181	106467	0	0.151981		Unknown		1	1
rnd-1_family-179	20	69	16161	90217	16181	106467	0.224719	0.151981		Unknown		0.0741388	0.346827
rnd-1_family-180	17	123	16164	90163	16181	106467	0.121429	0.151981		Unknown		0.347794	0.908724
rnd-1_family-181	4	91	16177	90195	16181	106467	0.0421053	0.151981	0	Unknown		0.00138778	0.0127286
rnd-1_family-212	22	43	16159	90243	16181	106467	0.338462	0.151981	1	Unknown		0.000171391	0.00199221
rnd-1_family-183	11	25	16170	90261	16181	106467	0.305556	0.151981		Unknown		0.0176827	0.115975
rnd-5_family-151	126	250	16055	90036	16181	106467	0.335106	0.151981	1	Unknown		9.39454e-19	4.41167e-17
rnd-1_family-185	0	8	16181	90278	16181	106467	0	0.151981		Unknown		0.61653	1
rnd-5_family-442	16	32	16165	90254	16181	106467	0.333333	0.151981	1	Unknown		0.00174609	0.0154129
rnd-1_family-187	7	23	16174	90263	16181	106467	0.233333	0.151981		Unknown		0.205652	0.652527
rnd-1_family-188	1	1	16180	90285	16181	106467	0.5	0.151981		Unknown		0.280866	0.77768
rnd-1_family-189	12	61	16169	90225	16181	106467	0.164384	0.151981		Unknown		0.74436	1
rnd-5_family-5329	85	172	16096	90114	16181	106467	0.330739	0.151981	1	Unknown		7.99701e-13	2.47066e-11
rnd-1_family-191	0	28	16181	90258	16181	106467	0	0.151981		Unknown		0.0160408	0.106395
rnd-1_family-192	2	0	16179	90286	16181	106467	1	0.151981		Unknown		0.0230971	0.143471
rnd-1_family-193	2	23	16179	90263	16181	106467	0.08	0.151981		Unknown		0.414063	0.99004
rnd-1_family-194	7	74	16174	90212	16181	106467	0.0864198	0.151981		Unknown		0.120228	0.476851
rnd-1_family-195	11	42	16170	90244	16181	106467	0.207547	0.151981		Unknown		0.251623	0.745363
rnd-1_family-196	16	55	16165	90231	16181	106467	0.225352	0.151981		Unknown		0.0965745	0.41379
rnd-1_family-197	2	59	16179	90227	16181	106467	0.0327869	0.151981	0	Unknown		0.00637456	0.0489133
rnd-1_family-198	3	98	16178	90188	16181	106467	0.029703	0.151981	0	Unknown		0.000131197	0.00157169
rnd-1_family-199	15	69	16166	90217	16181	106467	0.178571	0.151981		Unknown		0.450423	1
rnd-1_family-200	6	8	16175	90278	16181	106467	0.428571	0.151981		Unknown		0.0122791	0.0868415
rnd-1_family-201	1	68	16180	90218	16181	106467	0.0144928	0.151981	0	Unknown		0.000291642	0.00314117
rnd-1_family-202	6	67	16175	90219	16181	106467	0.0821918	0.151981		Unknown		0.10385	0.432338
rnd-1_family-203	6	12	16175	90274	16181	106467	0.333333	0.151981		Unknown		0.0443116	0.230185
rnd-1_family-204	11	87	16170	90199	16181	106467	0.112245	0.151981		Unknown		0.324986	0.865155
rnd-5_family-589	29	59	16152	90227	16181	106467	0.329545	0.151981	1	Unknown		3.38745e-05	0.000467866
rnd-1_family-206	3	57	16178	90229	16181	106467	0.05	0.151981		Unknown		0.0287076	0.16437
rnd-1_family-207	11	62	16170	90224	16181	106467	0.150685	0.151981		Unknown		1	1
rnd-1_family-208	5	31	16176	90255	16181	106467	0.138889	0.151981		Unknown		1	1
rnd-1_family-18	79	221	16102	90065	16181	106467	0.263333	0.151981	1	DNA/CMC-EnSpm	5.63484	6.60993e-07	1.30958e-05
rnd-1_family-210	0	14	16181	90272	16181	106467	0	0.151981		Unknown		0.148542	0.514196
rnd-1_family-163	38	87	16143	90199	16181	106467	0.304	0.151981	1	Unknown		1.55681e-05	0.000237363
rnd-1_family-21	212	505	15969	89781	16181	106467	0.295676	0.151981	1	Unknown		1.29551e-22	8.00489e-21
rnd-1_family-153	25	60	16156	90226	16181	106467	0.294118	0.151981	1	Unknown		0.000749391	0.00715273
rnd-1_family-213	20	49	16161	90237	16181	106467	0.289855	0.151981	1	Unknown		0.00360103	0.0289562
rnd-1_family-215	0	33	16181	90253	16181	106467	0	0.151981		Unknown		0.00667173	0.050209
rnd-1_family-216	16	66	16165	90220	16181	106467	0.195122	0.151981		Unknown		0.280558	0.77768
rnd-1_family-217	16	45	16165	90241	16181	106467	0.262295	0.151981		Unknown		0.0297771	0.167265
rnd-1_family-15	62	173	16119	90113	16181	106467	0.26383	0.151981	1	DNA/CMC-EnSpm	4.42228	9.85196e-06	0.000160642
rnd-1_family-220	12	48	16169	90238	16181	106467	0.2	0.151981		Unknown		0.282453	0.780234
rnd-1_family-221	7	33	16174	90253	16181	106467	0.175	0.151981		Unknown		0.659415	1
rnd-1_family-222	9	27	16172	90259	16181	106467	0.25	0.151981		Unknown		0.105233	0.43655
rnd-1_family-223	0	4	16181	90282	16181	106467	0	0.151981		Unknown		1	1
rnd-1_family-224	1	9	16180	90277	16181	106467	0.1	0.151981		Unknown		1	1
rnd-1_family-225	6	23	16175	90263	16181	106467	0.206897	0.151981		Unknown		0.433674	1
rnd-1_family-226	1	72	16180	90214	16181	106467	0.0136986	0.151981	0	Unknown		0.000126966	0.00155269
rnd-1_family-228	5	20	16176	90266	16181	106467	0.2	0.151981		Unknown		0.573445	1
rnd-1_family-229	5	28	16176	90258	16181	106467	0.151515	0.151981		Unknown		1	1
rnd-1_family-92	22	56	16159	90230	16181	106467	0.282051	0.151981	1	Unknown		0.00380425	0.0303822
rnd-1_family-231	1	1	16180	90285	16181	106467	0.5	0.151981		Unknown		0.280866	0.77768
rnd-1_family-105	45	117	16136	90169	16181	106467	0.277778	0.151981	1	Unknown		3.9217e-05	0.000535358
rnd-1_family-233	5	22	16176	90264	16181	106467	0.185185	0.151981		Unknown		0.592291	1
rnd-1_family-234	4	20	16177	90266	16181	106467	0.166667	0.151981		Unknown		0.77709	1
rnd-5_family-1689	114	298	16067	89988	16181	106467	0.276699	0.151981	1	Unknown		8.64356e-11	2.20599e-09
rnd-1_family-149	29	77	16152	90209	16181	106467	0.273585	0.151981	1	Unknown		0.00156392	0.0139094
rnd-1_family-116	32	85	16149	90201	16181	106467	0.273504	0.151981	1	Unknown		0.00068758	0.00661655
rnd-1_family-239	7	37	16174	90249	16181	106467	0.159091	0.151981		Unknown		0.834435	1
rnd-1_family-240	1	31	16180	90255	16181	106467	0.03125	0.151981		Satellite		0.0788453	0.358777
rnd-4_family-140	50	212	16131	90074	16181	106467	0.19084	0.151981		Unknown		0.0845959	0.373367
rnd-4_family-162	0	352	16181	89934	16181	106467	0	0.151981	0	Unknown		8.57042e-26	5.91863e-24
rnd-4_family-287	0	278	16181	90008	16181	106467	0	0.151981	0	Unknown		2.12844e-20	1.1899e-18
rnd-4_family-316	24	187	16157	90099	16181	106467	0.113744	0.151981		Unknown		0.148991	0.514196
rnd-4_family-383	2	91	16179	90195	16181	106467	0.0215054	0.151981	0	Simple_repeat		6.35559e-05	0.000829051
rnd-4_family-448	37	144	16144	90142	16181	106467	0.20442	0.151981		Unknown		0.061182	0.296808
rnd-4_family-610	49	429	16132	89857	16181	106467	0.10251	0.151981	0	Unknown		0.00211128	0.0179612
rnd-4_family-738	10	404	16171	89882	16181	106467	0.0241546	0.151981	0	Unknown		4.79559e-18	1.94139e-16
rnd-1_family-128	57	90	16124	90196	16181	106467	0.387755	0.151981	1	SINE/MIR	4.06565	3.14216e-12	8.99731e-11
rnd-4_family-808	8	602	16173	89684	16181	106467	0.0131148	0.151981	0	Unknown		1.28855e-32	1.27298e-30
rnd-5_family-115	0	73	16181	90213	16181	106467	0	0.151981	0	Unknown		1.01915e-05	0.000161687
rnd-5_family-936	28	76	16153	90210	16181	106467	0.269231	0.151981	1	Unknown		0.0022727	0.0190582
rnd-5_family-173	10	45	16171	90241	16181	106467	0.181818	0.151981		Unknown		0.571231	1
rnd-5_family-191	21	84	16160	90202	16181	106467	0.2	0.151981		Unknown		0.173558	0.562865
rnd-5_family-197	18	85	16163	90201	16181	106467	0.174757	0.151981		Unknown		0.493271	1
rnd-5_family-241	0	76	16181	90210	16181	106467	0	0.151981	0	Unknown		6.73556e-06	0.000112965
rnd-5_family-267	5	73	16176	90213	16181	106467	0.0641026	0.151981		Unknown		0.026767	0.159515
rnd-5_family-269	40	337	16141	89949	16181	106467	0.106101	0.151981		Simple_repeat		0.0117446	0.0840741
rnd-5_family-335	5	62	16176	90224	16181	106467	0.0746269	0.151981		Unknown		0.0877432	0.382939
rnd-5_family-346	60	278	16121	90008	16181	106467	0.177515	0.151981		Unknown		0.196726	0.629309
rnd-5_family-400	226	1125	15955	89161	16181	106467	0.167283	0.151981		Unknown		0.117858	0.469033
rnd-1_family-30	40	107	16141	90179	16181	106467	0.272109	0.151981	1	LTR/Gypsy	2.85309	0.000188846	0.00213178
rnd-5_family-445	13	40	16168	90246	16181	106467	0.245283	0.151981		DNA/hAT-Tag1		0.0811916	0.365207
rnd-1_family-57	38	105	16143	90181	16181	106467	0.265734	0.151981	1	Unknown		0.000410046	0.00429816
rnd-5_family-600	46	182	16135	90104	16181	106467	0.201754	0.151981		DNA/hAT		0.0417812	0.218005
rnd-1_family-120	30	83	16151	90203	16181	106467	0.265487	0.151981	1	Unknown		0.00223615	0.0188866
rnd-1_family-41	52	145	16129	90141	16181	106467	0.263959	0.151981	1	Unknown		5.70396e-05	0.00076096
rnd-5_family-625	0	32	16181	90254	16181	106467	0	0.151981		Unknown		0.0108754	0.0788133
rnd-5_family-668	5	137	16176	90149	16181	106467	0.0352113	0.151981	0	Simple_repeat		1.10928e-05	0.000173486
rnd-5_family-729	17	47	16164	90239	16181	106467	0.265625	0.151981		Unknown		0.0214533	0.137629
rnd-5_family-730	167	842	16014	89444	16181	106467	0.16551	0.151981		Unknown		0.234111	0.71583
rnd-5_family-807	28	69	16153	90217	16181	106467	0.28866	0.151981	1	LINE/Jockey	1.99716	0.000556148	0.0055805
rnd-1_family-184	21	29	16160	90257	16181	106467	0.42	0.151981	1	DNA/Crypton	1.49787	4.79665e-06	8.40488e-05
rnd-1_family-33	35	104	16146	90182	16181	106467	0.251799	0.151981	1	Unknown		0.00197232	0.0170258
rnd-5_family-987	10	62	16171	90224	16181	106467	0.138889	0.151981		Unknown		0.87031	1
rnd-5_family-1010	15	47	16166	90239	16181	106467	0.241935	0.151981		Unknown		0.0736593	0.346827
rnd-5_family-1024	64	399	16117	89887	16181	106467	0.138229	0.151981		Unknown		0.436667	1
rnd-1_family-32	46	139	16135	90147	16181	106467	0.248649	0.151981	1	Unknown		0.000636864	0.00628301
rnd-5_family-1068	1	32	16180	90254	16181	106467	0.030303	0.151981		Unknown		0.0511799	0.262381
rnd-5_family-1107	5	117	16176	90169	16181	106467	0.0409836	0.151981	0	Simple_repeat		0.000196045	0.00217129
rnd-5_family-1114	3	14	16178	90272	16181	106467	0.176471	0.151981		Unknown		0.735014	1
rnd-5_family-2099	17	36	16164	90250	16181	106467	0.320755	0.151981	1	RC/Helitron	1.21256	0.00176272	0.0154435
rnd-5_family-1188	4	47	16177	90239	16181	106467	0.0784314	0.151981		Unknown		0.172904	0.562296
rnd-5_family-1191	4	42	16177	90244	16181	106467	0.0869565	0.151981		Unknown		0.302895	0.817468
rnd-5_family-1211	8	36	16173	90250	16181	106467	0.181818	0.151981		DNA/hAT-hATx		0.531241	1
rnd-5_family-1224	15	56	16166	90230	16181	106467	0.211268	0.151981		Unknown		0.18346	0.590086
rnd-5_family-1269	17	86	16164	90200	16181	106467	0.165049	0.151981		DNA/hAT		0.68087	1
rnd-5_family-1278	4	43	16177	90243	16181	106467	0.0851064	0.151981		Unknown		0.306128	0.822412
rnd-5_family-1421	25	111	16156	90175	16181	106467	0.183824	0.151981		Unknown		0.283613	0.781601
rnd-5_family-1514	12	29	16169	90257	16181	106467	0.292683	0.151981		Unknown		0.0258373	0.155554
rnd-5_family-1619	3	49	16178	90237	16181	106467	0.0576923	0.151981		RC/Helitron		0.0783342	0.357838
rnd-5_family-1623	12	33	16169	90253	16181	106467	0.266667	0.151981		LTR/Copia		0.0384408	0.208729
rnd-5_family-1638	17	58	16164	90228	16181	106467	0.226667	0.151981		Unknown		0.0768126	0.352258
rnd-1_family-0	568	1769	15613	88517	16181	106467	0.243047	0.151981	1	Unknown		4.08383e-31	3.42458e-29
TTTTTAA	133	416	16048	89870	16181	106467	0.242259	0.151981	1	simple_repeat		3.25498e-08	7.21009e-07
rnd-5_family-1866	0	28	16181	90258	16181	106467	0	0.151981		Unknown		0.0160408	0.106395
rnd-5_family-1868	2	77	16179	90209	16181	106467	0.0253165	0.151981	0	Unknown		0.000436666	0.00453669
rnd-5_family-83	43	139	16138	90147	16181	106467	0.236264	0.151981	1	Unknown		0.00259422	0.0211501
rnd-5_family-2180	17	43	16164	90243	16181	106467	0.283333	0.151981		LINE/Jockey		0.0101803	0.0746982
rnd-5_family-2205	21	66	16160	90220	16181	106467	0.241379	0.151981		Unknown		0.0249017	0.153061
rnd-5_family-604	68	222	16113	90064	16181	106467	0.234483	0.151981	1	Unknown		0.000209518	0.00229883
ATTTTAA	84	295	16097	89991	16181	106467	0.221636	0.151981	1	simple_repeat		0.000318083	0.00336423
rnd-5_family-2355	1	66	16180	90220	16181	106467	0.0149254	0.151981	0	Unknown		0.000452157	0.00465642
rnd-5_family-2444	2	54	16179	90232	16181	106467	0.0357143	0.151981		Unknown		0.0136184	0.095167
rnd-5_family-2552	7	29	16174	90257	16181	106467	0.194444	0.151981		Unknown		0.483912	1
rnd-5_family-2825	0	28	16181	90258	16181	106467	0	0.151981		Satellite		0.0160408	0.106395
rnd-5_family-3360	31	106	16150	90180	16181	106467	0.226277	0.151981		Unknown		0.0227389	0.143471
rnd-5_family-3365	0	72	16181	90214	16181	106467	0	0.151981	0	LINE/I-Jockey		1.01243e-05	0.000161687
rnd-5_family-3599	8	96	16173	90190	16181	106467	0.0769231	0.151981		LINE		0.0288418	0.16437
rnd-5_family-3644	21	73	16160	90213	16181	106467	0.223404	0.151981		Unknown		0.0610275	0.296808
rnd-5_family-3827	17	55	16164	90231	16181	106467	0.236111	0.151981		Unknown		0.0681749	0.325355
rnd-5_family-5262	18	94	16163	90192	16181	106467	0.160714	0.151981		Unknown		0.792084	1
AATTAA	240	889	15941	89397	16181	106467	0.212578	0.151981	1	simple_repeat		5.39921e-08	1.15249e-06
rnd-5_family-5689	0	23	16181	90263	16181	106467	0	0.151981		Unknown		0.0389367	0.208729
rnd-5_family-6417	8	29	16173	90257	16181	106467	0.216216	0.151981		Unknown		0.255779	0.752593
rnd-1_family-102	8	5	16173	90281	16181	106467	0.615385	0.151981	1	LTR/Gypsy	0.570617	0.000177664	0.00202502

## Sheet: Additional Data S9
Category	Pv11-Pv11		Pv11-idx05		Pv11-idx19		Pv11-PCRFREE		NIAS01		Tashan nabai		Panbalarabe		Jere		Gishiri		Wak		Anguantuta			Pv11-Pv11		Pv11-idx05		Pv11-idx19		Pv11-PCRFREE		NIAS01		Tashan nabai		Panbalarabe		Jere		Gishiri		Wak		Anguantuta		Long reads	NIAS01 (PacBio, Gusev 2014)		Pv11 (PacBio, This work)
Number per Chromosome																																														Chromosome	Variants	Variants rate	Variants
Chromosome	Variants	Variant/Mb	Variants	Variant/Mb	Variants	Variant/Mb	Variants	Variant/Mb	Variants	Variant/Mb	Variants	Variant/Mb	Variants	Variant/Mb	Variants	Variant/Mb	Variants	Variant/Mb	Variants	Variant/Mb	Variants	Variant/Mb	Chromosome	Variants	Variant/Mb	Variants	Variant/Mb	Variants	Variant/Mb	Variants	Variant/Mb	Variants	Variant/Mb	Variants	Variant/Mb	Variants	Variant/Mb	Variants	Variant/Mb	Variants	Variant/Mb	Variants	Variant/Mb	Variants	Variant/Mb	1	1412	38.2893	4574
chr_1	201252	5457.36	192971	5232.81	195115	5290.95	206621	5602.96	310632	8423.43	194971	5287.04	412318	11180.9	296733	8046.53	479066	12990.9	331532	8990.18	240320	6516.77	chr_1	32575	883.338	31536	855.164	28960	785.31	31016	841.063	51215	1388.8	21730	589.254	28903	783.765	35394	959.782	63367	1718.33	39444	1069.61	34366	931.905	2	1418	40.2737	4118
chr_2	172758	4906.64	169194	4805.41	170509	4842.76	179727	5104.57	278773	7917.65	193728	5502.22	410099	11647.5	290326	8245.78	470539	13364.1	323947	9200.67	237905	6756.93	chr_2	28338	804.85	27987	794.881	25561	725.978	27380	777.641	47477	1348.43	21836	620.181	29541	839.017	35168	998.834	63865	1813.88	39701	1127.58	33774	959.242	3	1021	32.4826	3247
chr_3	168618	5364.5	164095	5220.6	166179	5286.9	177778	5655.92	612215	19477.3	330908	10527.7	529367	16841.5	355254	11302.2	508444	16175.9	564939	17973.3	430358	13691.6	chr_3	26510	843.403	26033	828.227	23623	751.554	25534	812.352	66310	2109.62	26352	838.376	33532	1066.8	32796	1043.39	56939	1811.49	49378	1570.94	42841	1362.97	4	377	26.8903	1258
chr_4	147285	10505.4	133103	9493.86	134992	9628.59	147241	10502.3	275654	19661.6	97450	6950.83	170196	12139.6	97253	6936.78	209060	14911.7	215547	15374.4	192564	13735	chr_4	15257	1088.24	15083	1075.83	13619	971.404	13995	998.223	28394	2025.26	5058	360.773	7196	513.27	4958	353.64	12361	881.675	12787	912.06	16121	1149.86	Total	4228	35.9713	13197
Total	689913	5869.69	659363	5609.77	666795	5673	711367	6052.21	1477274	12568.4	817057	6951.41	1521980	12948.8	1039566	8844.49	1667109	14183.5	1435965	12217	1101147	9368.41		102680	873.588	100639	856.223	91763	780.707	97925	833.133	193396	1645.39	74976	637.886	99172	843.742	108316	921.538	196532	1672.07	141310	1202.25	127102	1081.37		7044	59.9294	21820
% variants on chr_4	0.213483		0.201866		0.202449		0.206983		0.186596		0.11927		0.111825		0.0935515		0.125403		0.150106		0.174876			0.148588		0.149872		0.148415		0.142915		0.146818		0.0674616		0.0725608		0.0457735		0.0628956		0.090489		0.126835			5.99294e-05		0.000185642
Number of effects by impact
Type	Count	Percent	Count	Percent	Count	Percent	Count	Percent	Count	Percent	Count	Percent	Count	Percent	Count	Percent	Count	Percent	Count	Percent	Count	Percent	Type	Count	Percent	Count	Percent	Count	Percent	Count	Percent	Count	Percent	Count	Percent	Count	Percent	Count	Percent	Count	Percent	Count	Percent	Count	Percent	Type	Count	Percent	Count
HIGH	957	0.00050121	849	0.00046781	861	0.00046918	929	0.00047409	1627	0.00040068	956	0.00043103	1679	0.00040236	1122	0.00039691	1656	0.00036265	1612	0.00041106	1182	0.00039089	HIGH	1695	0.0063	1742	0.0066	1440	0.006	1702	0.0067	2249	0.0045	1050	0.0056	1222	0.0049	1121	0.0042	1690	0.0034	1491	0.0041	1328	0.004	HIGH	76743	0.59213	1004406
LOW	82087	0.0429911	79363	0.0437303	79239	0.0431788	82045	0.0418695	183210	0.0451189	167288	0.0754252	290418	0.0695959	222696	0.0787799	286479	0.0627358	211040	0.0538155	151112	0.0499735	LOW	919	0.0034	888	0.0034	835	0.0035	835	0.0033	2091	0.0042	1110	0.006	1309	0.0053	1804	0.0067	2704	0.0054	1643	0.0046	1392	0.0042	LOW	339	0.00262	3887
[truncated: 51 more rows]
[truncated: 1 more columns]

## Sheet: Additional Data S10
class	order	suborder	infraorder	superfamily	family	subfamily	genus	species	Origin	Assembly	Accession	Predicted proteome BUSCO (Diptera, 4.0.2)	Predicted proteome BUSCO (Insecta, 4.0.2)	Other
[truncated: 53 more rows]

[truncated: 8 more sheets: Additional Data S11, Additional Data S12, Additional Data S13, Additional Data S14, Additional Data S15, Additional Data S16, Additional Data S17, Additional Data S18]
